# Supplementary material for: A descriptive system for the Infant health-related Quality of life Instrument (IQI): Measuring health with a mobile app
Source: PLoS One. 2018 Aug 31;13(8):e0203276. doi: 10.1371/journal.pone.0203276 (PMC6118381; doi:10.1371/journal.pone.0203276)
Supplement: S1 Data — (CSV) [file pone.0203276.s002.csv]

V1	1.1	1.2	1.3	2.1	2.2	2.3	2.4	2.5	2.6	2.7	2.8	3.1	3.2	3.3	4.1	4.2	4.3	4.4	4.5	5.1	5.2	5.3	5.4	6.1	6.2	6.3	7.1	8.1
4425668_1	sleeping	learning	play	Sleeping	Mood	Breathing	Feeding	Stooling	Skin	Generaldiscomfort	Spitting	happiness	behaviour	speech	2	4	1	3	5	3	1	2	4	27	United Kingdom	0-6months	Very Clear	Very easy
4425680_1	sleeping	learning	eating	Feeding	Breathing	Sleeping	Mood	Generaldiscomfort	Stooling	Skin	Spitting	im	not	sure	4	1	3	4	2	1	4	1	1	23	United Kingdom	1-2years	Very Clear	Very easy
4425682_1	feeding	sleeping	health	Breathing	Feeding	Sleeping	Skin	Mood	Generaldiscomfort	Stooling	Spitting	health	-9	-9	4	2	1	5	3	2	1	3	4	33	United Kingdom	1-2years	Very Clear	Easy
4425683_1	SAFETY	LOVE	PROTECTION	Breathing	Sleeping	Mood	Feeding	Generaldiscomfort	Skin	Stooling	Spitting	-9	-9	-9	4	1	2	3	5	3	1	2	4	24	United Kingdom	0-6months	Clear	Easy
4425684_1	feeding	larning	sleeping	Breathing	Skin	Feeding	Sleeping	Mood	Spitting	Stooling	Generaldiscomfort	breading	eating	mood	2	5	2	2	3	3	2	2	3	23	United Kingdom	6-12months	Very Clear	Very easy
4425687_1	Sleeping	feeding	playing	Breathing	Stooling	Generaldiscomfort	Spitting	Sleeping	Skin	Feeding	Mood	happiness	-9	-9	4	1	2	3	5	3	1	2	4	41	United Kingdom	2-3years	Clear	Easy
4425688_1	PLAYING	SLEEPING	FEEDING	Breathing	Stooling	Sleeping	Feeding	Generaldiscomfort	Skin	Mood	Spitting	SMILING	PLAYING	COMMUNICATING	2	5	3	1	4	1	4	2	1	22	United Kingdom	1-2years	Very Clear	Very easy
4425689_1	Feeding	Sleeping	Playing	Breathing	Feeding	Sleeping	Stooling	Generaldiscomfort	Mood	Skin	Spitting	happinnes	crowling	beingactive	3	1	2	5	4	4	1	2	3	23	United Kingdom	0-6months	Very Clear	Very easy
4425690_1	sleeping	feeding	movement	Stooling	Generaldiscomfort	Feeding	Sleeping	Breathing	Mood	Skin	Spitting	developement	health	-9	4	1	2	3	5	1	4	2	3	34	United Kingdom	2-3years	Clear	Easy
4425691_1	sleep	play	happiness	Breathing	Stooling	Feeding	Sleeping	Generaldiscomfort	Mood	Spitting	Skin	play	happy	tv	1	4	2	3	5	2	3	4	1	31	United Kingdom	2-3years	Very Clear	Very easy
4425692_1	feeding	sleeping	educatio-9ldevelopment	Breathing	Feeding	Sleeping	Stooling	Generaldiscomfort	Mood	Skin	Spitting	-9	-9	-9	4	1	2	3	5	3	1	2	4	32	United Kingdom	1-2years	Very Clear	Very easy
4425696_1	Feeding	Sleeping	Happiness	Feeding	Breathing	Sleeping	Mood	Stooling	Generaldiscomfort	Skin	Spitting	Development	activities	opportunities	4	1	2	3	5	3	2	1	4	40	NewZealand	2-3years	Very Clear	Easy
4425697_1	FEEDING	SLEEPIN	PLAYING	Breathing	Feeding	Sleeping	Mood	Spitting	Skin	Stooling	Generaldiscomfort	PLAYING	DRESSING	EATING	2	3	2	2	4	2	2	1	1	30	United Kingdom	2-3years	Very Clear	Very easy
4425699_1	feeding	sleeping	health	Breathing	Feeding	Sleeping	Skin	Stooling	Generaldiscomfort	Mood	Spitting	no	-9	-9	1	5	4	2	3	3	2	1	4	40	United Kingdom	1-2years	Very Clear	Very easy
4425700_1	feeding	sleeping	playing	Breathing	Mood	Feeding	Stooling	Generaldiscomfort	Spitting	Sleeping	Skin	-9	-9	-9	5	2	4	4	5	4	3	2	1	30	United Kingdom	2-3years	Very Clear	Very easy
4425701_1	Feeding	Sleeping	Playing	Feeding	Sleeping	Mood	Stooling	Skin	Generaldiscomfort	Breathing	Spitting	None	Non	Applicable	2	4	1	3	5	3	2	1	4	27	Singapore	0-6months	Neither clear nor unclear	Neither easy nor difficult
4425702_1	FOOD	SLEEP	PLAY	Sleeping	Breathing	Skin	Generaldiscomfort	Feeding	Stooling	Mood	Spitting	-9	-9	-9	-9	-9	-9	-9	-9	-9	-9	-9	-9	23	United Kingdom	1-2years	Neither clear nor unclear	-9
4425703_1	breastfeeding	sleeping	playing	Breathing	Sleeping	Stooling	Feeding	Mood	Skin	Generaldiscomfort	Spitting	happy	smiling	playing	1	1	1	1	1	1	1	1	1	41	United Kingdom	2-3years	Very Clear	Very easy
4425704_1	feeding	sleeping	drinking	Breathing	Feeding	Sleeping	Skin	Mood	Generaldiscomfort	Stooling	Spitting	toilettraining	teething	-9	3	5	1	4	2	2	4	3	1	26	United Kingdom	2-3years	Neither clear nor unclear	Very easy
4425706_1	grooming	socialandemotio-9lwellbeing	cognitive	Breathing	Feeding	Sleeping	Skin	Mood	Stooling	Spitting	Generaldiscomfort	drinking	-9	-9	4	3	1	4	5	1	4	1	1	28	NewZealand	1-2years	Clear	Easy
4425707_1	feeding	sleeping	playing	Feeding	Sleeping	Breathing	Generaldiscomfort	Mood	Skin	Spitting	Stooling	nurture	feeding	sleeping	3	1	2	4	5	1	2	3	4	38	Singapore	6-12months	Very Unclear	Very difficult
4425708_1	Sleeping	Eatinghealthyfoods	Lotsofplayexperiences	Breathing	Sleeping	Feeding	Mood	Skin	Stooling	Generaldiscomfort	Spitting	Physicalactivity	Brainstimulation	-9	2	3	4	5	1	2	3	4	1	41	NewZealand	2-3years	Very Clear	Easy
4425709_1	Feeding	Sleeping	Energy	Breathing	Generaldiscomfort	Feeding	Sleeping	Stooling	Skin	Mood	Spitting	Energy	-9	-9	2	3	4	5	1	4	2	3	1	27	NewZealand	2-3years	Clear	Neither easy nor difficult
4425710_1	feeding	healhtyeating	sleeping	Feeding	Sleeping	Breathing	Skin	Generaldiscomfort	Stooling	Spitting	Mood	playing	teething	health	3	3	1	2	2	1	1	1	4	31	Singapore	1-2years	Very Clear	Very easy
4425711_1	healthydiet	activeandenergetic	goodsleep	Feeding	Breathing	Sleeping	Skin	Generaldiscomfort	Mood	Stooling	Spitting	immunity/resistance	eyesight	-9	3	1	2	4	5	3	1	2	4	36	Singapore	2-3years	Clear	Easy
4425713_1	feeding	playing	sleeping	Sleeping	Feeding	Skin	Mood	Breathing	Spitting	Generaldiscomfort	Stooling	no	-9	-9	5	4	3	1	2	4	3	1	2	36	United Kingdom	0-6months	Very Clear	Very easy
4425714_1	safety	feeding	learning	Breathing	Feeding	Generaldiscomfort	Mood	Stooling	Sleeping	Skin	Spitting	mentaldevelopment	socialinteraction	-9	4	1	2	3	5	3	1	2	4	32	United Kingdom	1-2years	Neither clear nor unclear	Very easy
4425719_1	Sleeping	Feeding	Growth	Breathing	Sleeping	Feeding	Mood	Skin	Generaldiscomfort	Stooling	Spitting	Sleeping	Feeding	-9	4	3	1	2	5	2	3	4	1	34	NewZealand	6-12months	Unclear	Difficult
4425720_1	-9	-9	-9	Breathing	Skin	Spitting	Sleeping	Generaldiscomfort	Mood	Feeding	Stooling	-9	-9	-9	3	5	3	3	3	3	3	4	2	21	Singapore	1-2years	Clear	Very easy
4425726_1	digestivesystem	nutrition	physicalandmentaldevelopment	Stooling	Breathing	Skin	Sleeping	Feeding	Generaldiscomfort	Mood	Spitting	development	-9	-9	4	1	3	5	2	1	4	2	3	29	Singapore	2-3years	Clear	Easy
4425727_1	physical	mental	ocial	Breathing	Feeding	Sleeping	Stooling	Generaldiscomfort	Mood	Skin	Spitting	emotio-9l	spiritual	-9	5	1	4	2	3	2	4	1	3	29	Singapore	2-3years	Clear	Easy
4425736_1	Feeding	Sleeping	Smiling	Breathing	Feeding	Sleeping	Stooling	Generaldiscomfort	Mood	Spitting	Skin	?	-9	-9	4	5	2	3	1	4	1	2	3	-9	-9	-9	Very Clear	Easy
4425741_1	greathealth	NutrientFood	Sufficientrestorsleep	Breathing	Sleeping	Feeding	Stooling	Mood	Generaldiscomfort	Spitting	Skin	SelfConfidence	Happiness	Communications	5	1	2	3	4	3	2	1	4	43	Singapore	2-3years	Very Clear	Very easy
4425742_1	Sleeping	Eating	Communication	Sleeping	Feeding	Breathing	Skin	Generaldiscomfort	Mood	Stooling	Spitting	PhysicalDevelopment	Health	-9	2	3	4	5	1	3	1	2	4	34	Singapore	1-2years	Clear	Very easy
4425746_1	sleeping	eating	character	Sleeping	Mood	Skin	Feeding	Breathing	Generaldiscomfort	Stooling	Spitting	health	-9	-9	4	1	5	3	2	2	3	4	1	30	Singapore	2-3years	Clear	Easy
4425753_1	sleeping	growing	eating	Feeding	Sleeping	Stooling	Generaldiscomfort	Skin	Breathing	Mood	Spitting	-9	-9	-9	5	4	1	3	2	2	3	4	1	35	Singapore	0-6months	Very Clear	Very easy
4425758_1	Abletosleepwellandenough	Havingagoodappetite	Activeandhappy	Sleeping	Mood	Stooling	Feeding	Breathing	Generaldiscomfort	Spitting	Skin	QuickThinking	FastLearner	Goodresponse	2	1	4	3	5	3	1	2	4	34	Singapore	1-2years	Clear	Easy
4425788_1	Foodfeeding	Lengthandintervalsofsleep	Immunisation	Generaldiscomfort	Stooling	Breathing	Feeding	Spitting	Sleeping	Skin	Mood	Vacci-9tion	Bodyimmunesystem	Teething	3	4	2	1	5	3	2	1	4	33	Singapore	1-2years	-9	Easy
4425815_1	feeding	cognition	sleeping	Breathing	Feeding	Mood	Generaldiscomfort	Sleeping	Skin	Stooling	Spitting	cognitivedevelopment	hydration	-9	4	2	3	1	3	4	3	1	3	29	Singapore	2-3years	Neither clear nor unclear	Easy
4425817_1	feeding	playing	sleeping	Feeding	Generaldiscomfort	Stooling	Mood	Sleeping	Skin	Breathing	Spitting	-9	-9	-9	4	2	3	1	5	3	1	2	4	25	Singapore	6-12months	Clear	Easy
4425818_1	health	food	sleep	Mood	Sleeping	Stooling	Generaldiscomfort	Breathing	Feeding	Skin	Spitting	mood	food	-9	4	3	1	2	5	3	1	2	4	41	Singapore	6-12months	Clear	Easy
4425819_1	Sleeping	Playingactively	Food	Breathing	Feeding	Sleeping	Stooling	Generaldiscomfort	Mood	Spitting	Skin	Playigactively	-9	-9	3	4	5	1	2	2	3	4	1	30	Singapore	1-2years	Very Clear	Very easy
4425823_1	eating	sleeping	medicalcheckups	Breathing	Feeding	Sleeping	Generaldiscomfort	Stooling	Skin	Spitting	Mood	showering	-9	-9	3	1	5	4	2	2	3	4	1	27	Singapore	1-2years	Very Clear	Very easy
4425833_1	rest	stimulation	feeding	Breathing	Feeding	Sleeping	Mood	Generaldiscomfort	Skin	Stooling	Spitting	-9	-9	-9	1	4	2	3	5	3	1	2	4	27	Singapore	1-2years	Unclear	Easy
4425836_1	feeding	sleeping	active	Breathing	Feeding	Sleeping	Mood	Skin	Stooling	Spitting	Generaldiscomfort	walking	speech	swallowing	2	3	4	1	5	3	1	2	4	27	Singapore	6-12months	Clear	Easy
4425965_1	Feeding	sleeping	activity	Generaldiscomfort	Breathing	Feeding	Sleeping	Stooling	Mood	Skin	Spitting	-9	-9	-9	5	4	1	3	2	3	1	2	4	36	NewZealand	2-3years	Neither clear nor unclear	Neither easy nor difficult
4425966_1	Feeding	Sleeping	Alertness	Feeding	Sleeping	Breathing	Stooling	Skin	Spitting	Mood	Generaldiscomfort	-9	-9	-9	3	2	4	5	1	2	3	4	1	34	NewZealand	0-6months	Very Clear	Very easy
4425975_1	Health	Happiness	Sleeping	Breathing	Mood	Sleeping	Feeding	Generaldiscomfort	Skin	Stooling	Spitting	cantthinkofanythingelse	-9	-9	5	1	4	3	2	1	3	4	2	29	NewZealand	2-3years	Very Clear	Very easy
4425976_1	feeding	sleep	education	Breathing	Feeding	Sleeping	Generaldiscomfort	Mood	Stooling	Skin	Spitting	playtime	comfort	bonds	2	4	3	3	4	1	3	4	1	32	NewZealand	2-3years	Neither clear nor unclear	Neither easy nor difficult
4425978_1	Sleeping	Eating	Health	Breathing	Feeding	Sleeping	Skin	Stooling	Generaldiscomfort	Mood	Spitting	Learning	PeopleInteraction	Attitude	3	4	2	5	1	3	2	1	4	37	NewZealand	2-3years	Clear	Easy
4426385_1	loving	feeding	sleeping	Breathing	Generaldiscomfort	Feeding	Sleeping	Mood	Skin	Spitting	Stooling	Loving	Playing	Health	1	5	3	2	4	3	1	2	4	43	NewZealand	1-2years	Clear	Easy
4426402_1	feeding	activites	sleeping	Breathing	Generaldiscomfort	Feeding	Sleeping	Mood	Skin	Stooling	Spitting	activities	playtime	-9	4	1	2	3	5	3	1	2	4	35	NewZealand	2-3years	Clear	Very easy
4426403_1	Feeding	Sleeping	Learning	Feeding	Breathing	Generaldiscomfort	Sleeping	Mood	Stooling	Skin	Spitting	NOne	-9	-9	4	2	1	3	5	1	3	2	4	33	NewZealand	1-2years	Clear	Neither easy nor difficult
4426409_1	Feeding	Sleeping	Achievingmilestonetoappropriateage	Breathing	Feeding	Skin	Sleeping	Generaldiscomfort	Stooling	Mood	Spitting	-9	-9	-9	3	1	5	4	2	2	3	4	1	34	NewZealand	1-2years	Neither clear nor unclear	Easy
4426417_1	sleep	clean	fed	Breathing	Feeding	Sleeping	Stooling	Mood	Skin	Generaldiscomfort	Spitting	comfort	-9	-9	2	3	4	5	1	1	4	2	3	24	NewZealand	0-6months	Clear	Easy
4426419_1	Strong	Healthy	Happy	Breathing	Feeding	Mood	Sleeping	Skin	Stooling	Generaldiscomfort	Spitting	Happy	Healthy	Caring	4	1	2	3	5	3	2	1	4	37	NewZealand	2-3years	Very Clear	Easy
4426423_1	Feeding	Sleeping	Nurturing	Feeding	Sleeping	Breathing	Mood	Generaldiscomfort	Spitting	Stooling	Skin	-9	-9	-9	4	1	2	3	5	3	1	2	4	34	NewZealand	2-3years	Clear	Difficult
4426428_1	security	feeding	sleeping	Mood	Generaldiscomfort	Breathing	Feeding	Stooling	Sleeping	Skin	Spitting	safety	attendingtoherneeds	-9	1	4	2	3	5	3	1	2	4	38	NewZealand	6-12months	Unclear	-9
4426429_1	sleeping	playing	eating	Breathing	Stooling	Feeding	Sleeping	Spitting	Skin	Mood	Generaldiscomfort	crying	scratching	noteating	4	4	5	3	5	3	3	4	1	32	NewZealand	1-2years	Clear	Easy
4426431_1	Eating	Sleeping	Playing	Breathing	Stooling	Feeding	Sleeping	Generaldiscomfort	Mood	Spitting	Skin	Socialising	Growing	Speech	3	3	5	1	1	3	1	2	3	34	NewZealand	1-2years	Clear	Easy
4426432_1	feeding	sleeping	health	Breathing	Feeding	Stooling	Sleeping	Mood	Skin	Generaldiscomfort	Spitting	attention	mood	attitude	3	2	5	2	1	1	4	2	3	20	NewZealand	6-12months	Very Clear	Very easy
4426651_1	sleep	happiness	lifeexperience	Sleeping	Mood	Feeding	Breathing	Generaldiscomfort	Skin	Stooling	Spitting	happiness	fun	laughter	3	1	2	4	5	1	4	3	2	26	NewZealand	1-2years	Clear	Easy
4426653_1	sleep	love	goodnutrition	Breathing	Sleeping	Feeding	Generaldiscomfort	Stooling	Mood	Skin	Spitting	behaviour	love	-9	2	1	4	1	3	4	3	3	1	34	United Kingdom	2-3years	Unclear	Neither easy nor difficult
4426654_1	growing	breathing	talking	Breathing	Feeding	Sleeping	Stooling	Spitting	Mood	Skin	Generaldiscomfort	walkingdevelopment	mentaldevelopment	physicalandgrowth	4	1	1	3	3	1	1	1	4	28	NewZealand	1-2years	Very Clear	Very easy
4426655_1	feeding	goodsleeping	behaviour	Feeding	Sleeping	Mood	Breathing	Generaldiscomfort	Stooling	Skin	Spitting	playtime	stimulation	-9	1	2	4	3	5	3	2	1	4	29	United Kingdom	1-2years	Very Clear	Very easy
4426657_1	feeding	sleeping	braindevelopment	Breathing	Sleeping	Mood	Feeding	Stooling	Skin	Generaldiscomfort	Spitting	physicaldevelopment	generalhealth	happiness	2	4	1	5	3	2	3	4	1	34	United Kingdom	0-6months	Clear	Easy
4426658_1	learning	sleeping	eating	Feeding	Sleeping	Skin	Mood	Generaldiscomfort	Stooling	Breathing	Spitting	notsure	-9	-9	3	1	3	4	1	3	3	1	3	29	United Kingdom	2-3years	Very Clear	Very easy
4426659_1	feeding	sleeping	happy	Breathing	Feeding	Sleeping	Generaldiscomfort	Skin	Mood	Stooling	Spitting	none	-9	-9	2	2	2	2	2	1	1	1	1	32	United Kingdom	1-2years	Neither clear nor unclear	Neither easy nor difficult
4426660_1	sleeping	eating	drinking	Breathing	Generaldiscomfort	Sleeping	Stooling	Feeding	Skin	Mood	Spitting	concentration	-9	-9	1	3	2	5	4	2	3	1	4	34	Singapore	2-3years	Clear	Easy
4426661_1	feeding	love	sleeping	Breathing	Feeding	Mood	Sleeping	Skin	Stooling	Generaldiscomfort	Spitting	none	none	none	1	1	1	1	1	2	2	1	1	32	United Kingdom	6-12months	Neither clear nor unclear	Very easy
4426662_1	sleeping	feeding	beinghappy	Sleeping	Feeding	Stooling	Generaldiscomfort	Skin	Mood	Breathing	Spitting	behappy	grumpy	-9	4	3	2	1	5	2	4	3	1	34	NewZealand	1-2years	Very Clear	Easy
4426669_1	Feeding	Sleeping	Skincare	Feeding	Sleeping	Skin	Breathing	Mood	Generaldiscomfort	Spitting	Stooling	Teeth	-9	-9	4	1	3	2	5	3	1	2	4	31	Singapore	0-6months	Clear	Very easy
4426671_1	EnoughSleep	healthyFood	GrowthPhysicalyandintelectualy	Generaldiscomfort	Feeding	Breathing	Sleeping	Mood	Skin	Stooling	Spitting	IntelectualGrowth	PhycicalGrowth	Hygeine	4	1	1	4	3	4	2	2	4	42	Singapore	1-2years	Clear	Neither easy nor difficult
4426672_1	sleeping	emotion	learning	Sleeping	Mood	Skin	Breathing	Feeding	Spitting	Stooling	Generaldiscomfort	-9	-9	-9	4	3	5	1	2	1	4	3	2	30	Singapore	1-2years	Unclear	Neither easy nor difficult
4426673_1	sleep	interaction	feeding	Breathing	Feeding	Generaldiscomfort	Sleeping	Stooling	Mood	Skin	Spitting	voice	-9	-9	5	3	3	1	2	3	4	2	1	27	NewZealand	1-2years	Unclear	Easy
4426674_1	sleep	feeding	play	Breathing	Feeding	Sleeping	Generaldiscomfort	Stooling	Skin	Mood	Spitting	-9	-9	-9	3	1	5	4	2	2	3	4	1	35	NewZealand	1-2years	Neither clear nor unclear	Neither easy nor difficult
4426675_1	Health	Cognitivedevelopment	Physicaldevelopment	Sleeping	Feeding	Generaldiscomfort	Mood	Skin	Stooling	Breathing	Spitting	NIL	-9	-9	1	5	4	3	2	4	2	1	3	40	Singapore	1-2years	Unclear	Neither easy nor difficult
4426676_1	healthyeating	loveandsupport	sleepingwell	Feeding	Sleeping	Mood	Skin	Breathing	Spitting	Stooling	Generaldiscomfort	happy	loved	supported	1	3	4	5	2	3	1	2	4	26	United Kingdom	2-3years	Very Clear	Very easy
4426677_1	Happiness	Sleep	Food	Mood	Breathing	Feeding	Sleeping	Generaldiscomfort	Stooling	Skin	Spitting	-9	-9	-9	2	5	1	3	4	2	3	4	1	33	United Kingdom	1-2years	Very Clear	Very easy
4426678_1	feeding	sleeping	learning	Sleeping	Feeding	Stooling	Generaldiscomfort	Mood	Breathing	Spitting	Skin	-9	-9	-9	1	2	5	3	4	2	3	4	1	31	United Kingdom	0-6months	Very Clear	Very easy
4426679_1	diet	exercise	love	Breathing	Feeding	Sleeping	Mood	Skin	Generaldiscomfort	Stooling	Spitting	no	-9	-9	1	3	4	5	2	3	3	4	1	36	United Kingdom	2-3years	Very Clear	Very easy
4426680_1	Happiness	Confidence	Content	Breathing	Mood	Sleeping	Feeding	Stooling	Skin	Generaldiscomfort	Spitting	Confidence	Happiness	Content/Wellbeing	1	4	2	3	5	3	1	2	4	23	United Kingdom	1-2years	Clear	Easy
4426681_1	healthyfood	excircise	sleep	Mood	Stooling	Sleeping	Breathing	Generaldiscomfort	Feeding	Skin	Spitting	play	-9	-9	4	2	3	2	5	2	2	1	2	38	United Kingdom	2-3years	Neither clear nor unclear	Easy
4426682_1	love	food	sleep	Feeding	Sleeping	Stooling	Breathing	Mood	Generaldiscomfort	Skin	Spitting	care	familyrelationships	-9	3	4	2	1	5	1	2	4	3	38	United Kingdom	2-3years	Unclear	Easy
4426707_1	Feeding	Developing	Sleeping	Feeding	Breathing	Sleeping	Mood	Skin	Generaldiscomfort	Stooling	Spitting	Playingwithsiblings	Health	Education	2	5	4	1	3	2	3	4	1	37	United Kingdom	1-2years	Very Clear	Very easy
4426709_1	feeding	emotio-9lhappiness	cleaniless	Feeding	Mood	Sleeping	Generaldiscomfort	Skin	Breathing	Stooling	Spitting	-9	-9	-9	5	2	3	1	4	1	3	2	4	26	United Kingdom	0-6months	Very Clear	Easy
4426710_1	sleeping	drinking	eating	Breathing	Feeding	Sleeping	Skin	Mood	Stooling	Generaldiscomfort	Spitting	no	-9	-9	1	1	4	4	3	1	1	1	4	25	United Kingdom	1-2years	Very Clear	Very easy
4426711_1	Breathing	bathing	peeing	Breathing	Feeding	Sleeping	Stooling	Spitting	Skin	Mood	Generaldiscomfort	physicalandgrowth	-9	-9	3	4	5	1	3	1	4	1	1	28	NewZealand	1-2years	Very Clear	Very easy
4426712_1	health	feeding	exercise	Breathing	Mood	Feeding	Sleeping	Generaldiscomfort	Skin	Stooling	Spitting	mentalhealth	safety	health	5	3	2	2	4	2	1	4	4	41	NewZealand	1-2years	Neither clear nor unclear	Neither easy nor difficult
4426713_1	-9ppychanges	Feeding	Cuddles	Breathing	Mood	Generaldiscomfort	Feeding	Stooling	Sleeping	Skin	Spitting	sleep	play-learning	decentclothes-warmth	2	5	4	1	3	2	3	4	1	29	NewZealand	1-2years	Clear	Easy
4426714_1	sleeping	feeding	happiness	Breathing	Sleeping	Feeding	Generaldiscomfort	Stooling	Mood	Skin	Spitting	-9	-9	-9	2	3	4	5	1	2	3	4	1	35	United Kingdom	0-6months	Clear	Neither easy nor difficult
4426715_1	FEEDING	SLEEPING	RECREATION	Feeding	Sleeping	Mood	Generaldiscomfort	Skin	Breathing	Stooling	Spitting	HAPPINESS	-9	-9	3	2	4	1	5	1	4	2	3	22	United Kingdom	1-2years	Very Clear	Very easy
4426716_1	happieness	warm	loved	Sleeping	Feeding	Mood	Skin	Breathing	Stooling	Generaldiscomfort	Spitting	safety	-9	-9	2	4	5	5	2	1	1	1	4	37	United Kingdom	1-2years	Clear	Easy
4426716_1	happieness	warm	loved	Sleeping	Feeding	Mood	Skin	Breathing	Stooling	Generaldiscomfort	Spitting	safety	-9	-9	2	4	5	5	2	1	1	1	4	37	United Kingdom	1-2years	Clear	Easy
4426717_1	beinghappy	beinghealthy	sleepinwell	Sleeping	Breathing	Mood	Feeding	Skin	Stooling	Generaldiscomfort	Spitting	-9	-9	-9	3	2	1	1	3	1	1	4	1	33	United Kingdom	2-3years	Very Clear	Very easy
4426718_1	feeding	sleeping	playing	Breathing	Skin	Generaldiscomfort	Feeding	Stooling	Sleeping	Mood	Spitting	-9	-9	-9	4	1	2	3	5	1	4	2	3	38	United Kingdom	1-2years	Clear	Easy
4426719_1	food	happyness	-9	Sleeping	Feeding	Mood	Stooling	Generaldiscomfort	Breathing	Spitting	Skin	-9	-9	-9	2	5	4	2	3	1	1	2	1	26	United Kingdom	1-2years	Clear	Easy
4426720_1	Nutrition	Sleep	Behaviour	Breathing	Feeding	Sleeping	Generaldiscomfort	Mood	Stooling	Skin	Spitting	Caring-9ture	-9	-9	2	1	4	3	5	3	1	2	4	40	NewZealand	2-3years	Unclear	Difficult
4426721_1	feeding	sleeping	interaction	Breathing	Feeding	Sleeping	Stooling	Mood	Generaldiscomfort	Skin	Spitting	play	hugs	-9	4	1	2	3	5	3	1	2	4	39	United Kingdom	6-12months	Very Clear	Very easy
4426722_1	sleeping	feeding	playing	Breathing	Feeding	Sleeping	Mood	Skin	Generaldiscomfort	Stooling	Spitting	attention	-9	-9	3	5	1	4	2	2	3	4	1	25	Singapore	6-12months	Clear	Easy
4426723_1	Feeding	Sleeping	Engagingplay	Feeding	Sleeping	Breathing	Mood	Skin	Stooling	Generaldiscomfort	Spitting	Opportunitytointeractwithotherpeople/babies	-9	-9	5	1	2	3	4	3	2	1	4	36	United Kingdom	0-6months	Neither clear nor unclear	Very easy
4426725_1	feeding	physicalactivity	sleeping	Sleeping	Feeding	Breathing	Mood	Stooling	Skin	Generaldiscomfort	Spitting	playing	learning	healthy	2	5	1	3	4	3	4	1	2	31	United Kingdom	1-2years	Clear	Easy
4426726_1	sleeping	feeding	playing	Feeding	Sleeping	Breathing	Generaldiscomfort	Stooling	Skin	Spitting	Mood	-9	-9	-9	2	3	5	4	1	2	3	4	1	35	Singapore	0-6months	Clear	Easy
4426727_1	Sleeping	Eating	Behavior	Sleeping	Feeding	Mood	Stooling	Breathing	Spitting	Skin	Generaldiscomfort	Education	-9	-9	4	1	4	5	4	1	4	1	1	32	NewZealand	1-2years	Clear	Easy
4426728_1	feeding	skinprotection	sleeping	Breathing	Feeding	Sleeping	Skin	Stooling	Generaldiscomfort	Spitting	Mood	feeding	sleeping	skin	1	2	4	3	5	2	1	3	4	28	Singapore	6-12months	Neither clear nor unclear	Neither easy nor difficult
4426729_1	feeding	sleeping	learning	Sleeping	Feeding	Breathing	Generaldiscomfort	Stooling	Skin	Mood	Spitting	health	habits	manners	3	3	2	4	3	1	4	1	1	39	Singapore	1-2years	Clear	Easy
4426732_1	health	heigine	education	Breathing	Feeding	Skin	Stooling	Sleeping	Mood	Generaldiscomfort	Spitting	health	heiginee	saftey	5	1	2	4	3	3	1	2	4	27	United Kingdom	0-6months	Clear	Neither easy nor difficult
4426733_1	feeding	sleeping	health	Generaldiscomfort	Feeding	Stooling	Sleeping	Mood	Skin	Breathing	Spitting	none	-9	-9	4	3	3	1	5	1	2	2	2	35	Singapore	1-2years	Very Clear	Very easy
4426737_1	health	safety	happiness	Breathing	Generaldiscomfort	Mood	Sleeping	Feeding	Skin	Stooling	Spitting	keepingthemstimulated	includedindiffrentactivities	-9	5	3	2	4	1	2	3	4	1	28	United Kingdom	2-3years	Unclear	Easy
4426747_1	happiness	sleeping	eating	Mood	Sleeping	Breathing	Feeding	Generaldiscomfort	Stooling	Skin	Spitting	happiness	love	play	1	3	5	4	2	3	2	1	4	32	United Kingdom	2-3years	Very Clear	Very easy
4426748_1	sleep	play	love	Sleeping	Mood	Generaldiscomfort	Breathing	Skin	Feeding	Stooling	Spitting	none	-9	-9	3	4	1	2	1	1	1	2	1	61	United Kingdom	2-3years	Neither clear nor unclear	Easy
4426749_1	feeding	sleeping	playing	Feeding	Sleeping	Generaldiscomfort	Breathing	Stooling	Spitting	Mood	Skin	none	-9	-9	4	1	2	3	5	3	1	2	4	25	United Kingdom	0-6months	Clear	Easy
4426750_1	feeding	sleeping	crying	Sleeping	Feeding	Stooling	Skin	Mood	Generaldiscomfort	Breathing	Spitting	none	-9	-9	3	2	3	4	5	2	2	1	2	36	Singapore	6-12months	Very Clear	Very easy
4426751_1	feeding	sleeping	activity	Breathing	Feeding	Sleeping	Mood	Generaldiscomfort	Skin	Stooling	Spitting	eating	-9	-9	1	2	3	4	5	3	3	4	1	24	United Kingdom	2-3years	Clear	Very easy
4426759_1	sleeping	feeding	studying	Sleeping	Breathing	Feeding	Skin	Stooling	Generaldiscomfort	Spitting	Mood	studying	peerinteraction	playing	3	2	1	4	5	2	3	4	1	34	United Kingdom	2-3years	Very Clear	Very easy
4426760_1	feelingloved	healthy	happy	Breathing	Feeding	Sleeping	Skin	Generaldiscomfort	Stooling	Mood	Spitting	loved	happy	-9	1	3	4	5	2	3	1	2	4	27	United Kingdom	0-6months	Clear	Very easy
4426761_1	Feeding	Sleeping	Playing	Breathing	Feeding	Skin	Stooling	Sleeping	Mood	Generaldiscomfort	Spitting	no	-9	-9	2	1	4	3	5	3	1	2	4	29	United Kingdom	6-12months	Very Clear	Very easy
4426763_1	feeding	drinking	sleeping	Breathing	Feeding	Sleeping	Mood	Generaldiscomfort	Stooling	Skin	Spitting	no	-9	-9	2	1	4	3	5	3	1	2	4	33	United Kingdom	1-2years	Very Clear	Very easy
4426764_1	Sleeping	Feeding	Routine	Breathing	Sleeping	Feeding	Stooling	Skin	Mood	Generaldiscomfort	Spitting	Routine	-9	-9	4	1	2	3	5	3	1	2	4	25	United Kingdom	2-3years	Very Clear	Very easy
4426770_1	health	eating	active	Breathing	Sleeping	Feeding	Generaldiscomfort	Spitting	Mood	Stooling	Skin	attitude	religion	behaviour	2	3	4	1	5	3	2	1	4	27	United Kingdom	1-2years	Neither clear nor unclear	Neither easy nor difficult
4426776_1	Sleeping	Eating	Excercise/Playtime	Sleeping	Mood	Breathing	Feeding	Generaldiscomfort	Stooling	Skin	Spitting	No	-9	-9	3	5	2	4	1	1	4	1	1	36	United Kingdom	2-3years	Clear	Easy
4426777_1	feeding	sleeping	crying	Sleeping	Mood	Generaldiscomfort	Skin	Stooling	Feeding	Breathing	Spitting	none	-9	-9	5	3	5	4	2	1	2	2	1	35	Singapore	6-12months	Very Clear	Very easy
4426778_1	feeding	exercise	sleeping	Breathing	Feeding	Skin	Stooling	Sleeping	Generaldiscomfort	Mood	Spitting	emotions	safety	qualitytime	2	3	4	5	1	3	1	2	4	37	-9	6-12months	Neither clear nor unclear	Easy
4426779_1	eating	sleeping	playing	Breathing	Feeding	Sleeping	Mood	Stooling	Skin	Generaldiscomfort	Spitting	healthyskin	makingfriends	-9	1	2	4	2	3	3	1	2	4	39	United Kingdom	1-2years	Clear	Very easy
4426780_1	Feeding	Happiness	Sleeping	Mood	Breathing	Feeding	Generaldiscomfort	Sleeping	Stooling	Skin	Spitting	-9	-9	-9	5	3	4	2	1	3	4	1	2	30	United Kingdom	6-12months	Very Clear	Very easy
4426784_1	crying	stooling	sleeping	Stooling	Sleeping	Feeding	Mood	Generaldiscomfort	Breathing	Skin	Spitting	none	-9	-9	3	4	4	1	3	1	2	2	2	35	Singapore	1-2years	Very Clear	Very easy
4426786_1	eatinggoodfood	havefun	sleepwell	Breathing	Feeding	Mood	Skin	Sleeping	Stooling	Spitting	Generaldiscomfort	nicelooking	joy	happiness	2	1	3	5	4	4	2	1	3	23	United Kingdom	6-12months	Very Clear	Very easy
4426789_1	love	health	eat	Sleeping	Stooling	Mood	Skin	Generaldiscomfort	Breathing	Spitting	Feeding	health	-9	-9	3	1	-9	-9	-9	2	2	-9	-9	31	-9	-9	Very Clear	-9
4426790_1	Growing	Feeding	Sleeping	Breathing	Generaldiscomfort	Stooling	Feeding	Mood	Sleeping	Spitting	Skin	mental	language	motorskill	2	1	4	5	3	2	3	4	1	26	Singapore	0-6months	Clear	Very easy
4426806_1	xxx	xxx	xxx	Sleeping	Skin	Stooling	Mood	Breathing	Generaldiscomfort	Feeding	Spitting	xxx	xxx	xxxx	4	4	4	5	4	4	2	3	4	25	United Kingdom	1-2years	Very Clear	Very easy
4426807_1	Sleeping	Healthyfood	Playing	Breathing	Sleeping	Mood	Feeding	Stooling	Skin	Generaldiscomfort	Spitting	Health	Interest	Mentalactivity	3	4	2	1	5	2	1	3	4	32	United Kingdom	2-3years	Very Clear	Easy
4426808_1	foodbeingeating	reachingallmilestonesontime	sleepinghabits	Breathing	Feeding	Stooling	Skin	Generaldiscomfort	Sleeping	Mood	Spitting	skinskeptandlookshealthy	howshespendsherdays	learningnewthings	1	5	2	3	4	3	2	1	4	24	United Kingdom	1-2years	Very Clear	Very easy
4426816_1	Learning	Sleeping	Eating	Breathing	Generaldiscomfort	Sleeping	Stooling	Skin	Mood	Feeding	Spitting	Emotio-9l	Social	-9	2	3	3	3	2	2	1	3	2	41	United Kingdom	2-3years	Very Clear	Easy
4426819_1	sleeping	emotio-9l	nutrition	Sleeping	Feeding	Generaldiscomfort	Mood	Breathing	Stooling	Spitting	Skin	happiness	-9	-9	3	5	1	2	4	3	1	2	4	31	Singapore	2-3years	Clear	Easy
4426820_1	nutrition/diet	sleeping	mentalwellbeing	Feeding	Sleeping	Mood	Skin	Stooling	Breathing	Generaldiscomfort	Spitting	-9	-9	-9	-9	-9	-9	-9	-9	-9	-9	-9	-9	-9	-9	-9	-9	-9
4426825_1	feeding	sleeping	dressing&changing	Breathing	Feeding	Sleeping	Generaldiscomfort	Mood	Stooling	Skin	Spitting	none	-9	-9	1	3	4	5	2	3	1	2	4	27	United Kingdom	0-6months	Very Clear	Very easy
4426828_1	food	sleep	play	Breathing	Feeding	Stooling	Sleeping	Mood	Skin	Generaldiscomfort	Spitting	playtimewithfamily	socilizingwithotherkids	-9	4	1	2	3	5	3	1	2	4	29	United Kingdom	1-2years	Very Clear	Very easy
4426852_1	Skin	Feeding	Sleeping	Breathing	Feeding	Sleeping	Generaldiscomfort	Skin	Stooling	Mood	Spitting	Health	sight	Playing	2	3	4	5	1	2	3	4	1	23	United Kingdom	0-6months	Very Clear	Very easy
4426870_1	safety	feeding	mentaldevelopment	Breathing	Feeding	Generaldiscomfort	Stooling	Sleeping	Mood	Skin	Spitting	safety	socialinteraction	mentalstimulation	2	4	1	3	5	3	1	2	4	32	United Kingdom	1-2years	Clear	Very easy
4426881_1	Health	Eating	Sleep	Sleeping	Feeding	Stooling	Breathing	Generaldiscomfort	Mood	Skin	Spitting	Learning	Wellbeing	-9	4	1	2	3	5	3	1	2	4	33	Singapore	2-3years	Very Clear	Neither easy nor difficult
4426903_1	feeding	sleeping	playing	Feeding	Breathing	Stooling	Sleeping	Generaldiscomfort	Skin	Spitting	Mood	none	-9	-9	3	4	1	5	2	2	4	3	1	40	United Kingdom	1-2years	Very Clear	Very easy
4426904_1	sleeping	feeding	crying	Sleeping	Mood	Feeding	Generaldiscomfort	Breathing	Stooling	Spitting	Skin	none	-9	-9	3	4	5	2	4	1	3	2	2	34	Singapore	6-12months	Very Clear	Very easy
4426907_1	feeding	playing	sleeping	Breathing	Feeding	Sleeping	Stooling	Skin	Mood	Generaldiscomfort	Spitting	no	-9	-9	4	1	2	3	5	3	1	2	4	32	United Kingdom	6-12months	Clear	Easy
4426918_1	feeding	sleeping	playing	Breathing	Mood	Generaldiscomfort	Sleeping	Feeding	Spitting	Skin	Stooling	idk	-9	-9	2	1	5	4	3	2	3	1	4	34	United Kingdom	6-12months	Neither clear nor unclear	Neither easy nor difficult
4426928_1	sleep	hygiene	nutreints	Breathing	Sleeping	Generaldiscomfort	Stooling	Feeding	Mood	Spitting	Skin	hygiene	-9	-9	2	4	5	4	1	1	4	3	2	32	United Kingdom	1-2years	Very Clear	Easy
4426935_1	sleep	food	health	Sleeping	Stooling	Breathing	Feeding	Mood	Skin	Generaldiscomfort	Spitting	d/k	-9	-9	3	2	4	1	5	4	2	3	1	54	United Kingdom	2-3years	Very Clear	Very easy
4426943_1	feelingloved	havingfun	eatingwell	Mood	Feeding	Breathing	Sleeping	Skin	Stooling	Spitting	Generaldiscomfort	-9	-9	-9	2	3	4	5	1	3	1	2	4	28	United Kingdom	2-3years	Neither clear nor unclear	Easy
4426944_1	quality	strength	mental	Skin	Sleeping	Stooling	Generaldiscomfort	Mood	Feeding	Breathing	Spitting	none	-9	-9	-9	-9	-9	-9	-9	-9	-9	-9	-9	-9	-9	-9	-9	-9
4426947_1	feeding	sleeping	playing	Mood	Skin	Sleeping	Stooling	Feeding	Breathing	Generaldiscomfort	Spitting	feeding	eating	-9	4	3	3	2	2	3	3	3	4	25	United Kingdom	1-2years	Very Clear	Very easy
4426955_1	sleep	food	growth	Breathing	Mood	Sleeping	Feeding	Skin	Stooling	Generaldiscomfort	Spitting	warmth	play	development	4	1	2	3	5	3	2	1	4	35	NewZealand	2-3years	Clear	Easy
4426967_1	feeding	sleeping	learn	Breathing	Feeding	Sleeping	Generaldiscomfort	Mood	Stooling	Skin	Spitting	-9	-9	-9	1	5	2	3	4	1	2	3	4	35	United Kingdom	6-12months	Clear	Easy
4426968_1	relaxing	sleep	food	Sleeping	Mood	Skin	Stooling	Generaldiscomfort	Breathing	Feeding	Spitting	comfy	loved	-9	5	3	1	4	2	2	1	3	4	30	United Kingdom	6-12months	Very Clear	Very easy
4426971_1	Feeding	Sleeping	Play	Breathing	Feeding	Sleeping	Stooling	Skin	Mood	Generaldiscomfort	Spitting	Play	-9	-9	5	1	4	2	3	1	3	4	2	29	United Kingdom	6-12months	Clear	Easy
4426972_1	crying	feeding	stooling	Mood	Stooling	Breathing	Generaldiscomfort	Feeding	Skin	Sleeping	Spitting	none	-9	-9	3	4	4	2	3	1	2	3	1	35	Singapore	6-12months	Very Clear	Very easy
4426977_1	food	sleep	warmth	Breathing	Feeding	Generaldiscomfort	Sleeping	Skin	Stooling	Spitting	Mood	warmth	-9	-9	3	5	5	4	2	1	4	4	2	21	NewZealand	0-6months	Very Clear	Very easy
4426984_1	Eating	Sleeping	Playing	Breathing	Feeding	Sleeping	Stooling	Generaldiscomfort	Mood	Skin	Spitting	-9	-9	-9	3	1	4	5	2	2	3	4	1	27	United Kingdom	2-3years	Neither clear nor unclear	Easy
4426985_1	love	eatinghealthy	sleep	Breathing	Feeding	Sleeping	Stooling	Generaldiscomfort	Mood	Skin	Spitting	nutritioninformation	playing	communicatingwithotherkids	3	2	5	3	1	4	1	4	3	25	NewZealand	1-2years	Very Clear	Very easy
4426989_1	Health	Happiness	Contentment	Breathing	Mood	Feeding	Sleeping	Generaldiscomfort	Stooling	Skin	Spitting	Contentment	FeelingLoved	Exercise	4	1	2	3	5	3	2	1	4	31	United Kingdom	1-2years	Very Clear	Very easy
4426990_1	sleeping	playing	eating	Feeding	Generaldiscomfort	Stooling	Mood	Spitting	Breathing	Skin	Sleeping	mood	bad	crying	2	3	5	1	4	2	4	2	1	51	United Kingdom	2-3years	Clear	Easy
4426994_1	feeding	loving	sleeping	Breathing	Feeding	Skin	Sleeping	Generaldiscomfort	Stooling	Spitting	Mood	caring	healthy	feeling	3	2	5	1	4	3	1	2	4	27	United Kingdom	1-2years	Very Clear	Very easy
4426996_1	healtheatting	sleeping	beingwarm	Breathing	Feeding	Sleeping	Stooling	Skin	Mood	Generaldiscomfort	Spitting	no	-9	-9	1	5	3	5	2	4	1	2	3	25	NewZealand	2-3years	Very Clear	Very easy
4427001_1	beingactive	eatingabalanceddiet	beingvacci-9tedagainstdisease	Breathing	Feeding	Sleeping	Stooling	Generaldiscomfort	Mood	Skin	Spitting	acceptablebeahviour	limitingaccesstotv/dvdetc.	-9	1	5	2	4	3	1	3	4	2	59	United Kingdom	2-3years	Clear	Neither easy nor difficult
4427007_1	goodnutrition	learningopportunities	familylinks	Mood	Generaldiscomfort	Breathing	Sleeping	Stooling	Feeding	Skin	Spitting	-9	-9	-9	2	3	4	5	1	1	3	4	2	29	NewZealand	1-2years	Clear	Very easy
4427008_1	health	learning	happiness	Breathing	Feeding	Sleeping	Stooling	Generaldiscomfort	Skin	Mood	Spitting	no	-9	-9	5	2	1	3	3	3	1	2	4	31	United Kingdom	2-3years	Very Clear	Easy
4427016_1	loved	cared	understood	Breathing	Generaldiscomfort	Feeding	Sleeping	Mood	Stooling	Skin	Spitting	-9	-9	-9	4	3	5	2	-9	-9	-9	-9	-9	25	United Kingdom	2-3years	Very Unclear	Very difficult
4427016_1	loved	cared	understood	Breathing	Generaldiscomfort	Feeding	Sleeping	Mood	Stooling	Skin	Spitting	-9	-9	-9	4	3	5	2	-9	-9	-9	-9	-9	25	United Kingdom	2-3years	Very Unclear	Very difficult
4427019_1	Health	Happy	Sleeping	Mood	Skin	Breathing	Spitting	Feeding	Stooling	Generaldiscomfort	Sleeping	Learning	Playing	Interaction	4	5	2	1	3	1	3	2	4	30	United Kingdom	1-2years	Very Clear	Very easy
4427020_1	balanceddiet	educatio-9lplayandlearning	emotio-9l	Breathing	Generaldiscomfort	Mood	Feeding	Sleeping	Skin	Stooling	Spitting	happiness	gooddevelopment	exercise	2	3	4	5	1	2	3	4	1	27	United Kingdom	2-3years	Very Clear	Very easy
4427022_1	FEEDING	CLOTHING	SLEEPING	Breathing	Mood	Feeding	Sleeping	Stooling	Skin	Generaldiscomfort	Spitting	ACTIVENESS	DIGESTION	-9	3	5	1	2	4	1	3	4	2	33	United Kingdom	2-3years	Clear	Easy
4427024_1	feeding	education	sleepinghabits	Feeding	Sleeping	Mood	Generaldiscomfort	Skin	Breathing	Stooling	Spitting	-9	-9	-9	1	1	1	2	5	1	1	2	2	37	NewZealand	2-3years	Very Clear	Very easy
4427025_1	notsure	notsure	notsure	Stooling	Sleeping	Generaldiscomfort	Mood	Skin	Spitting	Feeding	Breathing	notsure	notsure	notsure	4	3	2	3	3	4	2	2	2	21	United Kingdom	0-6months	Clear	Easy
4427026_1	feeding	sleeping	playing	Sleeping	Feeding	Breathing	Mood	Skin	Generaldiscomfort	Stooling	Spitting	-9	-9	-9	5	2	4	4	3	3	4	1	4	24	NewZealand	2-3years	Clear	Easy
4427028_1	Sleeping	Health	Playful	Mood	Sleeping	Stooling	Feeding	Generaldiscomfort	Breathing	Skin	Spitting	Happy	Play	Rest	4	3	1	2	5	2	3	1	4	30	United Kingdom	1-2years	Very Clear	Very easy
4427031_1	beinghealthy	eatingwell	socialising	Mood	Sleeping	Feeding	Generaldiscomfort	Stooling	Spitting	Skin	Breathing	-9	-9	-9	3	3	1	4	1	2	1	2	3	31	United Kingdom	6-12months	Clear	Easy
4427038_1	Playing	makingsounds	feeding	Sleeping	Mood	Breathing	Feeding	Skin	Generaldiscomfort	Stooling	Spitting	movements	teethandgums	bottomcondition	2	4	3	2	4	3	3	2	3	32	NewZealand	1-2years	Very Clear	Very easy
4427039_1	feeding	sleeping	playing	Breathing	Feeding	Sleeping	Stooling	Generaldiscomfort	Mood	Spitting	Skin	playing	-9	-9	2	3	4	5	1	3	1	2	4	34	NewZealand	1-2years	Clear	Easy
4427044_1	feeding	sleeping	ineraction	Feeding	Breathing	Sleeping	Generaldiscomfort	Mood	Skin	Stooling	Spitting	health	happiness	socializing	1	3	4	1	3	3	2	3	-9	33	United Kingdom	1-2years	Very Clear	Very easy
4427060_1	sleeping	nutrition	movement	Breathing	Feeding	Sleeping	Mood	Stooling	Skin	Generaldiscomfort	Spitting	no	-9	-9	1	3	5	4	2	2	4	3	1	38	NewZealand	6-12months	Neither clear nor unclear	Neither easy nor difficult
4427061_1	jhh	-9	-9	Sleeping	Stooling	Breathing	Generaldiscomfort	Spitting	Skin	Feeding	Mood	jjh	-9	-9	4	1	3	2	5	2	4	3	1	34	United Kingdom	2-3years	Very Clear	Very easy
4427072_1	feeding	sleeping	exercising	Feeding	Sleeping	Mood	Stooling	Breathing	Skin	Generaldiscomfort	Spitting	exercisng	-9	-9	4	3	1	5	2	2	3	4	1	32	NewZealand	2-3years	Clear	Very easy
4427076_1	Food/Water	Sleep	Warm/safe/dryhousing	Breathing	Feeding	Sleeping	Generaldiscomfort	Mood	Stooling	Skin	Spitting	-9	-9	-9	1	5	2	3	4	4	1	2	3	26	NewZealand	2-3years	Neither clear nor unclear	Easy
4427088_1	eating	sleeping	exerciase	Breathing	Feeding	Sleeping	Skin	Mood	Stooling	Spitting	Generaldiscomfort	playtime	friends	safety	3	1	2	5	4	3	1	2	4	43	NewZealand	2-3years	Very Clear	Very easy
4427091_1	sleep	eat	play	Sleeping	Breathing	Skin	Mood	Feeding	Generaldiscomfort	Spitting	Stooling	notreallyno	-9	-9	2	3	4	5	1	2	3	4	1	27	United Kingdom	1-2years	Very Clear	Very easy
4427095_1	Feeding	Health	Interactionwithothers	Breathing	Feeding	Sleeping	Mood	Skin	Stooling	Generaldiscomfort	Spitting	Interactionwithothers	communication	-9	4	1	3	2	5	3	1	2	4	36	NewZealand	1-2years	Neither clear nor unclear	Very easy
4427099_1	sleeping	eating	studying	Feeding	Sleeping	Breathing	Mood	Stooling	Spitting	Skin	Generaldiscomfort	eating	bathing	-9	5	3	1	2	4	4	2	3	1	31	Singapore	2-3years	Neither clear nor unclear	Easy
4427100_1	sleepingposition	milktime	bathtime	Breathing	Generaldiscomfort	Feeding	Stooling	Mood	Spitting	Skin	Sleeping	nil	nil	nil	4	3	5	1	2	3	1	4	2	30	Singapore	6-12months	Very Clear	Easy
4427105_1	feeding	sleeping	emotio-9lbehavior	Feeding	Sleeping	Breathing	Skin	Mood	Generaldiscomfort	Stooling	Spitting	feeding	sleeping	goodemotio-9lattachment	2	1	5	4	3	3	1	2	4	36	NewZealand	6-12months	Clear	Neither easy nor difficult
4427106_1	eatinghealthy	lotsofexercisebothbodyandmind	loveandcare	Breathing	Feeding	Sleeping	Skin	Mood	Generaldiscomfort	Stooling	Spitting	generalhealth	manners	socializing	4	1	2	3	5	3	1	2	4	31	NewZealand	1-2years	Clear	Very easy
4427108_1	eating	playing	singing	Breathing	Sleeping	Feeding	Mood	Skin	Spitting	Stooling	Generaldiscomfort	eating	drinking	playing	4	5	3	4	2	3	3	3	3	35	Singapore	2-3years	Neither clear nor unclear	Easy
4427109_1	Sleeping	Cuddlesandlove	Freshair	Breathing	Sleeping	Feeding	Stooling	Mood	Skin	Generaldiscomfort	Spitting	-9	-9	-9	5	1	2	3	4	2	3	4	1	24	NewZealand	1-2years	Unclear	Easy
4427115_1	feeding	sleeping	play	Generaldiscomfort	Feeding	Sleeping	Skin	Breathing	Mood	Stooling	Spitting	-9	-9	-9	5	2	4	3	1	2	4	3	1	33	NewZealand	6-12months	Unclear	Difficult
4427117_1	food	sleep	study	Feeding	Breathing	Skin	Mood	Spitting	Sleeping	Stooling	Generaldiscomfort	study	spirit	foods	3	4	3	3	4	3	2	3	2	27	Singapore	2-3years	Very Clear	Neither easy nor difficult
4427132_1	Feeding	Health	Sleeping	Breathing	Feeding	Sleeping	Generaldiscomfort	Stooling	Skin	Mood	Spitting	Behaviour	Growth	Intellect	2	4	1	3	5	1	3	2	4	37	Singapore	2-3years	Very Clear	Easy
4427133_1	feeding	healthy	social	Breathing	Feeding	Generaldiscomfort	Stooling	Sleeping	Mood	Skin	Spitting	-9	-9	-9	2	3	4	5	1	3	1	2	4	37	NewZealand	2-3years	Very Clear	Very easy
4427189_1	feeding	sleeping	playthegame	Feeding	Sleeping	Breathing	Skin	Mood	Stooling	Spitting	Generaldiscomfort	-9	-9	-9	3	2	4	1	5	3	2	1	4	40	United Kingdom	6-12months	Clear	Easy
4427193_1	drinking	eating	playing	Spitting	Sleeping	Breathing	Stooling	Mood	Generaldiscomfort	Skin	Feeding	sleeping	playing	eating	3	4	2	1	5	1	2	3	4	31	Singapore	1-2years	Very Clear	Very easy
4427194_1	sleep	feeding	vocals	Generaldiscomfort	Breathing	Stooling	Spitting	Skin	Sleeping	Feeding	Mood	crying	sleep	feeding	4	1	3	3	1	2	1	2	3	34	NewZealand	2-3years	Neither clear nor unclear	Neither easy nor difficult
4427201_1	Nutrition	Playtime	Sleep	Generaldiscomfort	Breathing	Feeding	Sleeping	Mood	Stooling	Skin	Spitting	-9	-9	-9	5	3	4	1	2	1	2	3	4	27	NewZealand	2-3years	Unclear	Neither easy nor difficult
4427212_1	Happiness	Sleeping	Feeding	Breathing	Generaldiscomfort	Skin	Feeding	Sleeping	Mood	Stooling	Spitting	Learning	Development	Play	2	3	5	4	1	3	1	2	4	33	NewZealand	2-3years	Clear	Very easy
4427238_1	Feeding	Sleeping	Clothing	Breathing	Feeding	Sleeping	Stooling	Generaldiscomfort	Mood	Skin	Spitting	Relationships	Warmth	Love	2	3	4	5	1	3	4	2	1	23	NewZealand	0-6months	Very Clear	Very easy
4427239_1	feeding	playing	interacting	Feeding	Breathing	Mood	Sleeping	Stooling	Skin	Spitting	Generaldiscomfort	play	interaction	-9	4	3	2	5	1	3	1	2	4	29	United Kingdom	6-12months	Clear	Very easy
4427246_1	sleeping	eating	health	Breathing	Feeding	Sleeping	Mood	Generaldiscomfort	Stooling	Skin	Spitting	?	?	?	5	1	4	2	3	3	1	2	4	37	NewZealand	2-3years	Clear	Neither easy nor difficult
4427249_1	physicalgrowth	sleep	health	Breathing	Feeding	Generaldiscomfort	Sleeping	Stooling	Skin	Mood	Spitting	-9	-9	-9	2	1	2	3	4	2	1	1	4	29	Singapore	6-12months	Clear	Easy
4427285_1	feeding	sleeping	playing	Sleeping	Breathing	Feeding	Stooling	Generaldiscomfort	Skin	Mood	Spitting	-9	-9	-9	3	4	1	5	2	2	4	1	3	27	Singapore	0-6months	Clear	Easy
4427288_1	feeding	sleeping	smiling	Feeding	Breathing	Sleeping	Skin	Mood	Stooling	Generaldiscomfort	Spitting	no	no	-9	2	4	5	1	3	2	4	3	1	32	NewZealand	1-2years	Clear	Easy
4427292_1	sleeping	feeding	learning	Mood	Breathing	Sleeping	Feeding	Skin	Stooling	Generaldiscomfort	Spitting	no	-9	-9	2	3	4	5	1	2	2	1	4	28	NewZealand	6-12months	Unclear	Neither easy nor difficult
4427294_1	CARE	SLEEP	PLAY	Breathing	Feeding	Sleeping	Mood	Skin	Generaldiscomfort	Stooling	Spitting	SLEEP	NONE	NONE	3	3	4	2	4	3	1	2	3	22	Singapore	2-3years	Neither clear nor unclear	Neither easy nor difficult
4427295_1	Happiness	Feeding	Sleeping	Mood	Sleeping	Feeding	Skin	Stooling	Breathing	Generaldiscomfort	Spitting	abilitytoplayindependently	Clinginess	reactiontopeople	3	1	2	4	5	3	1	2	4	32	NewZealand	1-2years	Clear	Very easy
4427296_1	sleeping	diet	socialinteraction	Breathing	Feeding	Sleeping	Stooling	Mood	Generaldiscomfort	Skin	Spitting	social	-9	-9	2	3	4	5	1	2	3	4	1	28	United Kingdom	1-2years	Very Clear	Very easy
4427297_1	Food	Sleep	Love	Feeding	Sleeping	Breathing	Stooling	Mood	Skin	Generaldiscomfort	Spitting	Cuddles	Clean	Stimulents	2	3	4	5	1	2	3	4	1	33	NewZealand	1-2years	Unclear	Easy
4427299_1	Feeding	Learning	Growth	Feeding	Breathing	Mood	Generaldiscomfort	Skin	Stooling	Sleeping	Spitting	Growth	-9	-9	4	1	2	3	5	1	3	2	4	24	NewZealand	2-3years	Clear	Easy
4427301_1	strength(sitting	rolling	etc)	Feeding	Breathing	Mood	Sleeping	Generaldiscomfort	Skin	Stooling	Spitting	-9	-9	-9	2	3	4	5	1	2	3	4	1	34	NewZealand	6-12months	Clear	Very easy
4427302_1	feeding	sleeping	development/milestone	Feeding	Sleeping	Mood	-9	-9	-9	-9	-9	toilettraining	tantrums	-9	5	5	3	4	-9	1	1	2	1	29	NewZealand	1-2years	Clear	Easy
4427303_1	feeding	howwellandactivelytheyplay	skincolourandappearance	Feeding	Breathing	Mood	Generaldiscomfort	Skin	Sleeping	Stooling	Spitting	beingcomfortablewithpeers	-9	-9	5	1	1	5	1	3	4	1	4	35	United Kingdom	2-3years	Neither clear nor unclear	Neither easy nor difficult
4427304_1	Eating	Sleeping	Happiness	Breathing	Feeding	Sleeping	Mood	Generaldiscomfort	Stooling	Spitting	Skin	Energylevels	Toileting	Socialwellbeing	5	3	4	1	2	3	1	2	4	25	NewZealand	2-3years	Clear	Very easy
4427305_1	Feedinghealthy	Sleeping	playtime	Breathing	Sleeping	Feeding	Mood	Stooling	Skin	Spitting	Generaldiscomfort	Comunication	Playtime	Attention	4	2	5	1	3	3	2	1	4	39	NewZealand	1-2years	Very Clear	-9
4427307_1	health	sleep	milk	Feeding	Sleeping	Breathing	Generaldiscomfort	Stooling	Skin	Mood	Spitting	allergy	-9	-9	3	1	4	2	5	3	4	1	2	37	Singapore	6-12months	Clear	Easy
4427309_1	Love	sleep	family	Sleeping	Mood	Breathing	Feeding	Generaldiscomfort	Stooling	Skin	Spitting	love	sibblings	friends	2	3	4	5	1	2	4	3	1	42	NewZealand	2-3years	Very Clear	Very easy
4427311_1	SLEEPING	FEEDING	HAPPINESS/LEARNING	Breathing	Feeding	Sleeping	Stooling	Mood	Skin	Generaldiscomfort	Spitting	DEVELOPMENT	-9	-9	3	4	5	2	4	1	4	3	2	30	United Kingdom	6-12months	Unclear	Easy
4427312_1	Feeding	Development	Sleeping	Feeding	Breathing	Stooling	Sleeping	Mood	Skin	Generaldiscomfort	Spitting	Socialising	Dentalcare	Education	5	3	1	3	3	3	3	4	1	25	United Kingdom	2-3years	Unclear	Difficult
4427318_1	sleeping	eating	playing	Sleeping	Feeding	Breathing	Generaldiscomfort	Stooling	Skin	Mood	Spitting	-9	-9	-9	3	3	4	4	1	2	2	1	2	34	United Kingdom	6-12months	Very Clear	Very easy
4427341_1	ewew	-9	-9	Breathing	Mood	Sleeping	Feeding	Stooling	Skin	Generaldiscomfort	Spitting	op	yuyu	jmjm	3	4	1	3	3	2	1	3	2	21	United Kingdom	0-6months	Neither clear nor unclear	Neither easy nor difficult
4427349_1	sleeping	health	happiness	Sleeping	Breathing	Generaldiscomfort	Skin	Mood	Stooling	Feeding	Spitting	relationships	socialskills	development	2	2	2	3	2	1	3	2	3	33	United Kingdom	2-3years	Unclear	Easy
4427358_1	health	feeding	sleep	Breathing	Feeding	Stooling	Sleeping	Generaldiscomfort	Skin	Spitting	Mood	eyesight	hearing	-9	5	2	3	4	1	3	1	2	4	32	United Kingdom	6-12months	Clear	Very easy
4427368_1	feeding	warmth	sleeping	Breathing	Feeding	Sleeping	Mood	Skin	Stooling	Generaldiscomfort	Spitting	-9	-9	-9	2	4	1	3	5	4	2	1	3	23	United Kingdom	1-2years	Clear	Easy
4427374_1	feeding	sleeping	physicallyactive	Breathing	Sleeping	Feeding	Stooling	Mood	Skin	Generaldiscomfort	Spitting	mentalhealth	physicalhealth	-9	4	2	2	1	4	2	1	1	1	31	Singapore	6-12months	Unclear	Difficult
4427375_1	mentally	feeding	socially	Breathing	Feeding	Sleeping	Mood	Skin	Generaldiscomfort	Stooling	Spitting	generalwellbeing	-9	-9	5	1	5	4	1	4	1	4	4	41	United Kingdom	2-3years	Very Clear	Very easy
4427387_1	eating	sleeping	learning	Skin	Breathing	Feeding	Sleeping	Generaldiscomfort	Stooling	Mood	Spitting	playing	talking	walking	3	4	1	2	5	4	1	3	2	23	United Kingdom	2-3years	Clear	Easy
4427417_1	feeding	sleeping	health	Sleeping	Stooling	Mood	Generaldiscomfort	Breathing	Spitting	Feeding	Skin	health	coughing	eating	3	5	3	4	4	3	3	2	3	22	Singapore	2-3years	Very Clear	Very easy
4427419_1	feeding	sleeping	play	Breathing	Feeding	Sleeping	Stooling	Generaldiscomfort	Skin	Mood	Spitting	-9	-9	-9	4	1	2	3	5	3	1	2	4	39	United Kingdom	1-2years	Clear	Easy
4427424_1	feeding	hygiene	sleeping	Breathing	Sleeping	Feeding	Skin	Stooling	Generaldiscomfort	Spitting	Mood	playing	socialise	hydration	4	1	2	2	5	3	2	1	4	32	United Kingdom	2-3years	Neither clear nor unclear	Neither easy nor difficult
4427433_1	feeding	playing	happiness	Breathing	Generaldiscomfort	Feeding	Mood	Sleeping	Stooling	Skin	Spitting	learning	interaction	livelihood	5	4	1	3	2	4	2	3	1	27	Singapore	1-2years	Very Clear	Very easy
4427436_1	feeding	freshair	happy	Breathing	Feeding	Sleeping	Generaldiscomfort	Stooling	Skin	Spitting	Mood	familyfeeling	movement	lerning	2	4	3	1	-9	3	1	2	4	39	United Kingdom	2-3years	Unclear	Difficult
4427437_1	health	food	learning	Breathing	Sleeping	Stooling	Generaldiscomfort	Feeding	Skin	Mood	Spitting	-9	-9	-9	1	2	4	1	2	3	4	1	3	27	United Kingdom	0-6months	Very Clear	Easy
4427442_1	healthyeating	loveandaffection	fitness	Breathing	Spitting	Stooling	Generaldiscomfort	Feeding	Sleeping	Mood	Skin	happiness	learning	eating	1	3	4	4	1	2	1	4	3	46	United Kingdom	2-3years	Clear	Easy
4427451_1	feeding	eating	playing	Breathing	Feeding	Sleeping	Mood	Stooling	Skin	Generaldiscomfort	Spitting	no	no	no	3	2	4	1	5	1	3	2	4	24	United Kingdom	6-12months	Clear	Easy
4427460_1	Feeding	Sleeping	Behaviour	Sleeping	Feeding	Mood	Generaldiscomfort	Stooling	Breathing	Skin	Spitting	-9	-9	-9	2	3	4	5	1	3	1	4	2	31	NewZealand	1-2years	Clear	Easy
4427462_1	sleeping	feeding	communication	Breathing	Feeding	Sleeping	Mood	Generaldiscomfort	Skin	Stooling	Spitting	communication	-9	-9	4	1	2	3	5	3	1	2	4	42	NewZealand	2-3years	Unclear	Easy
4427464_1	Nutrition	Sleeping	Happiness	Feeding	Sleeping	Breathing	Mood	Stooling	Skin	Generaldiscomfort	Spitting	-9	-9	-9	4	1	2	3	5	3	2	2	4	40	NewZealand	0-6months	Unclear	Easy
4427466_1	sleeping	eating	vitamins	Sleeping	Mood	Stooling	Skin	Breathing	Generaldiscomfort	Feeding	Spitting	health	safety	wellbeing	4	4	4	3	3	1	2	1	1	30	United Kingdom	0-6months	Very Clear	Very easy
4427467_1	HEALTH	FEEDING	SLEEPING	Breathing	Sleeping	Feeding	Stooling	Generaldiscomfort	Skin	Mood	Spitting	RESPONDING	VERBALISING	-9	2	3	5	4	1	3	1	2	4	45	United Kingdom	6-12months	Clear	Easy
4427472_1	sleeping	feeding	social	Breathing	Sleeping	Feeding	Skin	Stooling	Generaldiscomfort	Mood	Spitting	finemotorskills	keydevelopmentstages	handtoeyeco-ordi-9tion	3	5	2	1	4	4	2	1	3	35	United Kingdom	6-12months	Unclear	Difficult
4427474_1	sleep	love	food	Breathing	Sleeping	Feeding	Generaldiscomfort	Stooling	Skin	Mood	Spitting	love	cuddles	contact	4	1	2	3	5	3	1	2	4	37	United Kingdom	2-3years	Very Clear	Very easy
4427475_1	Nutrition	Sleep	Emotio-9lsecurity	Breathing	Feeding	Sleeping	Stooling	Generaldiscomfort	Mood	Spitting	Skin	-9	-9	-9	2	3	4	5	1	2	3	4	1	38	NewZealand	2-3years	Unclear	Very easy
4427476_1	healthyfood	sleep	love	Breathing	Mood	Feeding	Sleeping	Generaldiscomfort	Stooling	Skin	Spitting	fun	interaction	goodhealth	2	1	3	5	3	2	3	1	3	35	United Kingdom	1-2years	Clear	Easy
4427478_1	feeding	health	happiness	Breathing	Generaldiscomfort	Mood	Skin	Feeding	Stooling	Sleeping	Spitting	behaviour	confidence	-9	3	5	1	2	4	3	1	2	4	33	United Kingdom	2-3years	Clear	Easy
4427479_1	Feeding	sleeping	Activity	Feeding	Sleeping	Generaldiscomfort	Breathing	Stooling	Skin	Mood	Spitting	Exercise	-9	-9	4	1	2	3	5	1	4	2	3	30	United Kingdom	1-2years	Very Clear	Very easy
4427482_1	sleeping	feeding	developing	Breathing	Feeding	Sleeping	Stooling	Generaldiscomfort	Skin	Mood	Spitting	developing	-9	-9	2	3	5	4	1	2	3	4	1	28	United Kingdom	2-3years	Very Clear	Very easy
4427484_1	feeding	learning	sleeping	Breathing	Feeding	Sleeping	Mood	Skin	Stooling	Generaldiscomfort	Spitting	freshair	learning	talking	4	5	1	3	2	3	1	2	4	23	United Kingdom	2-3years	Clear	Very easy
4427486_1	health	feeding	sleeping	Breathing	Mood	Sleeping	Feeding	Stooling	Skin	Generaldiscomfort	Spitting	feelingwell	eyes	bones	4	1	2	3	5	2	3	1	4	39	United Kingdom	1-2years	Clear	Easy
4427487_1	Socialinteraction	sleeping	feeding	Mood	Feeding	Sleeping	Generaldiscomfort	Breathing	Stooling	Skin	Spitting	physicaldevelopmente.gwalking	crawlingetc	-9	5	1	2	3	4	1	4	2	3	31	United Kingdom	6-12months	Very Clear	Very easy
4427488_1	sleeping	eatingwell	excercise	Breathing	Feeding	Sleeping	Stooling	Skin	Generaldiscomfort	Mood	Spitting	excersise	laughter	education	2	3	4	1	5	2	4	3	1	26	United Kingdom	2-3years	Very Clear	Very easy
4427492_1	Sleeping	Exercise	Nutrition	Breathing	Sleeping	Feeding	Stooling	Skin	Generaldiscomfort	Mood	Spitting	Exercise	-9	-9	4	1	2	3	5	3	1	2	4	39	NewZealand	1-2years	Very Clear	Very easy
4427493_1	Sleep	breastfeedng	goodquaityfood	Sleeping	Breathing	Feeding	Generaldiscomfort	Stooling	Mood	Skin	Spitting	safeenviroment	medicinesifneeded	keepwarminwintercoolinsummer	3	1	4	5	2	1	4	2	3	38	NewZealand	0-6months	Very Clear	Very easy
4427494_1	goodfood	sleepingwell	active	Breathing	Feeding	Sleeping	Stooling	Skin	Generaldiscomfort	Spitting	Mood	playtime	familytime	-9	2	1	1	5	3	1	1	1	1	28	United Kingdom	1-2years	Very Clear	Very easy
4427498_1	breathing	peeing	bathing	Breathing	Feeding	Sleeping	Stooling	Spitting	Mood	Skin	Generaldiscomfort	growing	talking	walking	4	2	3	3	1	1	1	1	4	28	NewZealand	1-2years	Very Clear	Very easy
4427501_1	-9	-9	-9	Breathing	Sleeping	Feeding	Stooling	Skin	Mood	Spitting	Generaldiscomfort	-9	-9	-9	4	3	2	1	5	1	4	2	3	52	NewZealand	2-3years	Neither clear nor unclear	Easy
4427502_1	sleeping	learning	playing	Sleeping	Breathing	Skin	Stooling	Mood	Feeding	Generaldiscomfort	Spitting	no	-9	-9	2	1	3	4	5	3	1	2	4	27	United Kingdom	1-2years	Neither clear nor unclear	Neither easy nor difficult
4427506_1	feeding	sleeping	learning	Feeding	Sleeping	Mood	Stooling	Generaldiscomfort	Breathing	Spitting	Skin	development	-9	-9	4	1	2	3	5	3	1	2	4	27	United Kingdom	0-6months	Clear	Very easy
4427507_1	feeding	clothing	playing	Breathing	Feeding	Sleeping	Mood	Skin	Stooling	Generaldiscomfort	Spitting	love	care	fun	3	2	5	4	1	2	4	3	1	26	United Kingdom	2-3years	Very Unclear	Very difficult
4427512_1	Sleeping	Eating	Socialising	Breathing	Sleeping	Mood	Feeding	Skin	Generaldiscomfort	Stooling	Spitting	MentalWell-being	-9	-9	2	4	5	3	1	2	3	4	1	24	United Kingdom	6-12months	Unclear	Easy
4427514_1	-9	-9	-9	Sleeping	Mood	Generaldiscomfort	Stooling	Breathing	Skin	Feeding	Spitting	-9	-9	-9	1	5	4	2	3	1	3	2	4	23	United Kingdom	1-2years	Clear	Easy
4427520_1	Playing	Feeding	Readingto	Breathing	Feeding	Skin	Mood	Generaldiscomfort	Stooling	Sleeping	Spitting	Learning	-9	-9	5	1	2	3	4	3	1	2	4	25	United Kingdom	1-2years	Very Clear	Very easy
4427521_1	Playing	Sleeping	Feeding	Sleeping	Feeding	Breathing	Generaldiscomfort	Spitting	Stooling	Mood	Skin	-9	-9	-9	4	3	2	1	5	3	1	2	4	21	United Kingdom	6-12months	Very Clear	Easy
4427522_1	feeding	playing	teaching	Breathing	Feeding	Skin	Sleeping	Stooling	Generaldiscomfort	Mood	Spitting	notsure	-9	-9	3	3	3	3	3	1	1	1	1	30	United Kingdom	1-2years	Clear	Neither easy nor difficult
4427523_1	sleep	bath	food	Sleeping	Mood	Stooling	Generaldiscomfort	Breathing	Skin	Feeding	Spitting	toilet-9	N	N	3	4	2	1	5	1	3	2	4	21	United Kingdom	0-6months	Very Clear	Very easy
4427524_1	Feeding	Learning	Sleeping	Breathing	Feeding	Sleeping	Generaldiscomfort	Stooling	Skin	Mood	Spitting	Safe	Happy	hydrated	4	5	1	3	2	2	3	4	1	29	United Kingdom	0-6months	Very Clear	Very easy
4427526_1	feeding	sleeping	playing	Feeding	Sleeping	Breathing	Generaldiscomfort	Mood	Skin	Stooling	Spitting	learning	playing	generalhealth	4	1	2	3	5	3	2	1	4	30	United Kingdom	1-2years	Clear	Easy
4427527_1	Feeding	Sleeping	Interaction	Breathing	Feeding	Sleeping	Mood	Generaldiscomfort	Skin	Stooling	Spitting	SocialInteractions	-9	-9	4	1	2	3	5	3	1	2	4	33	NewZealand	6-12months	Very Clear	Very easy
4427528_1	Happy	Confident	Nurtured	Breathing	Stooling	Generaldiscomfort	Spitting	Feeding	Sleeping	Skin	Mood	-9	-9	-9	2	4	1	3	5	2	1	3	4	33	NewZealand	2-3years	Neither clear nor unclear	Easy
4427531_1	feeding	playing	sleeping	Breathing	Feeding	Sleeping	Stooling	Mood	Skin	Spitting	Generaldiscomfort	-9	-9	-9	2	4	5	3	1	1	2	3	4	-9	-9	-9	Unclear	Difficult
4427532_1	feeding	sleeping	playing	Breathing	Feeding	Sleeping	Stooling	Spitting	Skin	Generaldiscomfort	Mood	-	-9	-9	1	5	2	3	4	3	1	2	4	26	NewZealand	0-6months	Clear	Very easy
4427533_1	eating	sleeping	playing	Breathing	Feeding	Stooling	Generaldiscomfort	Sleeping	Mood	Skin	Spitting	playinghappily	-9	-9	2	4	3	3	3	4	2	2	4	29	NewZealand	1-2years	Unclear	Neither easy nor difficult
4427539_1	Feeding	Sleeping	Love	Breathing	Feeding	Sleeping	Stooling	Mood	Generaldiscomfort	Skin	Spitting	EatingHealthySolids	Teething	ReachingMilestones	5	1	4	2	3	1	4	2	3	26	NewZealand	1-2years	Clear	Neither easy nor difficult
4427540_1	feedingwell	sleeping	happy	Breathing	Feeding	Generaldiscomfort	Sleeping	Skin	Mood	Stooling	Spitting	learing	eyecontact	alert	4	1	2	3	5	2	3	4	1	33	NewZealand	0-6months	Clear	Easy
4427541_1	Feeding	Sleeping	Emotio-9lSupport	Breathing	Feeding	Sleeping	Stooling	Skin	Mood	Generaldiscomfort	Spitting	Foodallergies	Teething	ReachingMilestones	4	1	2	3	5	3	1	2	4	25	NewZealand	1-2years	Very Clear	Very easy
4427542_1	Eating	Drinking	Sleeping	Breathing	Feeding	Sleeping	Stooling	Skin	Mood	Generaldiscomfort	Spitting	Teething	ReachingMilestones	Allergiestocertainfoods	4	1	2	5	3	3	1	2	4	25	NewZealand	1-2years	Very Clear	Very easy
4427545_1	happiness	comfort	security	Breathing	Generaldiscomfort	Sleeping	Feeding	Stooling	Mood	Skin	Spitting	play	feeding	outings	4	1	2	3	5	3	1	2	4	34	United Kingdom	6-12months	Very Clear	Very easy
4427546_1	Diet	Sleep	OralHealth	Breathing	Sleeping	Feeding	Stooling	Mood	Generaldiscomfort	Skin	Spitting	behaviour	-9	-9	1	5	2	3	4	3	1	2	4	33	NewZealand	0-6months	Unclear	Neither easy nor difficult
4427547_1	feeding	medicalcare	sleeping	Breathing	Feeding	Skin	Stooling	Sleeping	Generaldiscomfort	Mood	Spitting	antibiotics	tonscil	adenoidandgrommetoperation	4	3	2	1	5	3	2	1	4	38	NewZealand	2-3years	Clear	Easy
4427552_1	sleeping	feeding	playing	Mood	Feeding	Stooling	Sleeping	Breathing	Generaldiscomfort	Skin	Spitting	-9	-9	-9	4	1	3	2	5	2	1	3	4	34	NewZealand	0-6months	Neither clear nor unclear	Neither easy nor difficult
4427556_1	Feeding	Sleeping	Happy	Breathing	Feeding	Sleeping	Skin	Mood	Stooling	Generaldiscomfort	Spitting	Health	Hygiene	Happiness	4	3	1	2	5	4	2	1	3	23	NewZealand	1-2years	Clear	Easy
4427557_1	feeding	sleeping	crying	Mood	Feeding	Sleeping	Stooling	Generaldiscomfort	Breathing	Skin	Spitting	-9	-9	-9	4	1	3	2	5	3	1	2	4	33	NewZealand	6-12months	Clear	Easy
4427564_1	feeding	sleeping	learning	Mood	Feeding	Sleeping	Stooling	Breathing	Generaldiscomfort	Skin	Spitting	curiousity	physicalmovement	interaction	4	1	2	3	5	3	2	1	4	32	Singapore	6-12months	Very Clear	Very easy
4427566_1	sleeping	nutrition	braindevelopment	Sleeping	Breathing	Stooling	Feeding	Mood	Skin	Generaldiscomfort	Spitting	-9	-9	-9	4	3	2	1	5	3	2	1	4	28	NewZealand	2-3years	Very Clear	Very easy
4427568_1	sleeping	playing	education	Sleeping	Stooling	Breathing	Feeding	Mood	Generaldiscomfort	Skin	Spitting	health	wellbeing	love	3	1	2	5	4	1	4	2	3	45	NewZealand	6-12months	Very Unclear	Very difficult
4427569_1	Feeding	Sleeping	Playing	Breathing	Feeding	Sleeping	Stooling	Mood	Skin	Generaldiscomfort	Spitting	BrainDevelopment	Adaptabletoenvironment	Socialisation	1	3	2	4	5	2	3	1	4	30	Singapore	2-3years	Clear	Easy
4427573_1	sleeping	feeding	playing	Breathing	Sleeping	Feeding	Stooling	Generaldiscomfort	Skin	Mood	Spitting	learning	drinking	independantplay	4	3	5	1	2	3	1	2	4	27	NewZealand	1-2years	Very Clear	Very easy
4427582_1	Healthyfoodhabits	gooddeepsleep	playoutdooractivity	Sleeping	Feeding	Breathing	Mood	Skin	Generaldiscomfort	Stooling	Spitting	-9	-9	-9	3	2	5	1	4	2	3	1	4	31	NewZealand	2-3years	Very Clear	Very easy
4427584_1	socialization	play	sleeping	Mood	Generaldiscomfort	Breathing	Skin	Feeding	Sleeping	Stooling	Spitting	-9	-9	-9	3	1	4	2	5	3	1	2	4	21	NewZealand	2-3years	Clear	Very easy
4427591_1	health	happy	sleep	Sleeping	Feeding	Stooling	Breathing	Generaldiscomfort	Skin	Mood	Spitting	-9	-9	-9	5	5	5	5	5	4	1	4	1	40	Singapore	0-6months	Clear	Easy
4427592_1	sleeping	feeding	understanding	Sleeping	Feeding	Stooling	Mood	Skin	Spitting	Generaldiscomfort	Breathing	growing	understanding	-9	4	4	4	4	4	1	1	1	3	35	Singapore	1-2years	Clear	Easy
4427630_1	Sleeping	Feeding	Playing	Breathing	Sleeping	Feeding	Stooling	Skin	Generaldiscomfort	Mood	Spitting	none	-9	-9	1	4	2	3	5	3	1	2	4	38	NewZealand	1-2years	Neither clear nor unclear	Neither easy nor difficult
4427633_1	Feeding	Sleeping	Health	Breathing	Feeding	Sleeping	Stooling	Generaldiscomfort	Mood	Skin	Spitting	Speech	-9	-9	3	3	5	3	3	1	4	4	1	30	Singapore	1-2years	Clear	Easy
4427639_1	feeding	sleeping	behaviour	Feeding	Sleeping	Breathing	Mood	Stooling	Generaldiscomfort	Skin	Spitting	-9	-9	-9	4	1	2	3	5	3	1	2	4	32	NewZealand	2-3years	Very Clear	Very easy
4427642_1	feeding	sleeping	health	Breathing	Feeding	Skin	Sleeping	Mood	Generaldiscomfort	Stooling	Spitting	breathing	eating	developing	1	1	2	2	2	1	1	1	1	26	NewZealand	6-12months	Very Clear	Easy
4427643_1	Sleepingwell	Eatingwell	Beinghappy	Sleeping	Mood	Feeding	Breathing	Skin	Stooling	Generaldiscomfort	Spitting	Interactingwithotherchildren	-9	-9	4	1	3	5	2	2	3	4	1	39	United Kingdom	2-3years	Neither clear nor unclear	Neither easy nor difficult
4427644_1	Sleeping	Feeding	Exploring	Feeding	Sleeping	Stooling	Generaldiscomfort	Breathing	Mood	Skin	Spitting	exploring	-9	-9	3	4	2	3	5	4	1	2	3	34	NewZealand	2-3years	Very Clear	Very easy
4427646_1	Breathing	bathing	peeing	Breathing	Feeding	Sleeping	Spitting	Stooling	Mood	Skin	Generaldiscomfort	talking	growing	walking	4	3	4	3	1	1	1	4	1	28	NewZealand	1-2years	Very Clear	Very easy
4427647_1	Happiness	Health	Safety	Breathing	Mood	Feeding	Generaldiscomfort	Stooling	Sleeping	Skin	Spitting	Happiness	Safety	-9	1	3	5	4	2	4	3	1	2	34	NewZealand	6-12months	Unclear	Easy
4427648_1	health	sleep	behaviour	Sleeping	Generaldiscomfort	Feeding	Stooling	Mood	Breathing	Skin	Spitting	-9	-9	-9	3	4	3	3	3	3	2	2	4	32	Singapore	2-3years	Very Clear	Very easy
4427651_1	Health	feeding	sleeping	Generaldiscomfort	Breathing	Sleeping	Skin	Stooling	Mood	Feeding	Spitting	health	-9	-9	2	5	4	1	3	1	4	3	2	36	Singapore	6-12months	Clear	Easy
4427652_1	Feeding	Sleeping	Growth	Breathing	Generaldiscomfort	Feeding	Sleeping	Mood	Skin	Stooling	Spitting	Behaviour	Perso-9lity	-9	4	1	2	3	5	2	3	1	4	35	NewZealand	2-3years	Clear	Easy
4427654_1	feeding	sleeping	playing	Feeding	Sleeping	Mood	Stooling	Spitting	Skin	Generaldiscomfort	Breathing	irritableness	-9	-9	1	2	3	4	5	3	4	1	2	35	Singapore	0-6months	Very Clear	Easy
4427655_1	appetite	food	growth	Breathing	Generaldiscomfort	Stooling	Feeding	Sleeping	Mood	Skin	Spitting	health	love	timespend	3	3	3	3	3	3	3	3	3	-9	-9	-9	Neither clear nor unclear	Neither easy nor difficult
4427658_1	feeding	sleeping	playing	Breathing	Feeding	Sleeping	Skin	Generaldiscomfort	Mood	Spitting	Stooling	laughing	watching	crying	3	2	1	4	5	3	1	2	4	25	NewZealand	6-12months	Very Clear	Very easy
4427660_1	discipline	respect	diligence	Breathing	Feeding	Skin	Sleeping	Generaldiscomfort	Mood	Stooling	Spitting	sociallife	discomfort	spitting	2	4	5	2	5	1	1	1	1	22	Singapore	1-2years	Clear	Very easy
4427666_1	feeding	emotio-9lwellbeing	sleeping	Feeding	Breathing	Mood	Generaldiscomfort	Stooling	Sleeping	Spitting	Skin	notsure	-9	-9	3	2	4	5	1	3	1	2	4	37	United Kingdom	2-3years	Clear	Easy
4427668_1	Healthyeating	Generalwellbeingandplaytime	Propersleepingspells	Breathing	Feeding	Sleeping	Stooling	Skin	Mood	Spitting	Generaldiscomfort	Physicalactivityandweightgain	Sleepingtimeandbodyclock	Healthybalancednutrition	5	4	2	3	1	2	4	1	3	37	NewZealand	0-6months	Clear	Easy
4427672_1	Sleep	Food	Exercise	Sleeping	Stooling	Feeding	Breathing	Generaldiscomfort	Skin	Mood	Spitting	Stooling	Wateramounts	Generalmood	1	4	5	2	3	2	1	4	3	25	NewZealand	1-2years	Very Clear	Very easy
4427673_1	sleeping	nutrition	love	Breathing	Feeding	Sleeping	Stooling	Generaldiscomfort	Mood	Spitting	Skin	Movement	Development	Attachment	4	1	5	3	2	3	1	2	4	35	NewZealand	6-12months	Unclear	Easy
4427675_1	sleeping	eating	health	Breathing	Sleeping	Feeding	Stooling	Skin	Mood	Spitting	Generaldiscomfort	-9	-9	-9	1	4	2	3	5	3	1	2	4	34	United Kingdom	1-2years	Clear	Very easy
4427681_1	feeding	sleeping	playing	Breathing	Feeding	Sleeping	Stooling	Mood	Skin	Generaldiscomfort	Spitting	keepingatcorrecttemperature	happy	-9	4	5	2	3	1	1	4	3	3	29	United Kingdom	1-2years	Very Clear	Very easy
4427682_1	Sleeping	Eating	Happiness	Sleeping	Mood	Feeding	Breathing	Stooling	Generaldiscomfort	Skin	Spitting	Behaviour	-9	-9	4	1	2	3	5	3	1	2	4	-9	-9	-9	Clear	Easy
4427685_1	happiness	sleep	health	Breathing	Mood	Sleeping	Generaldiscomfort	Stooling	Skin	Feeding	Spitting	confidence	-9	-9	4	1	3	2	5	3	1	2	4	34	NewZealand	2-3years	Very Clear	Very easy
4427686_1	sleepingwell	wellfed	independentplaytime	Sleeping	Breathing	Feeding	Mood	Generaldiscomfort	Stooling	Skin	Spitting	happy	fun	-9	4	1	3	2	5	3	1	2	4	40	NewZealand	1-2years	Unclear	Difficult
4427687_1	Sleep	Food	Cuddles	Breathing	Feeding	Sleeping	Stooling	Generaldiscomfort	Mood	Skin	Spitting	Bathing	Socialising	Braindevelopment	1	4	2	5	3	2	3	4	1	27	NewZealand	0-6months	Very Clear	Very easy
4427689_1	Sleeping	Interacting	Movements	Sleeping	Feeding	Mood	Generaldiscomfort	Breathing	Stooling	Spitting	Skin	Behaviour	Active	-9	2	5	4	3	1	3	2	4	1	34	Singapore	1-2years	Very Clear	Very easy
4427690_1	feeding	sleeping	learning	Feeding	Sleeping	Stooling	Breathing	Generaldiscomfort	Skin	Mood	Spitting	-9	-9	-9	3	4	4	3	4	4	3	4	4	40	Singapore	2-3years	Clear	Easy
4427692_1	feeding	correctmedicinewhenill	sleeping	Breathing	Feeding	Skin	Mood	Stooling	Generaldiscomfort	Sleeping	Spitting	mentalhealth	stability	emotio-9lhealth	1	3	2	5	4	2	1	4	3	29	United Kingdom	1-2years	Clear	Easy
4427694_1	Feeding	Sleeping	Interacting	Breathing	Generaldiscomfort	Stooling	Feeding	Sleeping	Skin	Mood	Spitting	No	-9	-9	4	1	2	3	5	3	1	2	4	31	United Kingdom	2-3years	Very Clear	Easy
4427697_1	Sleeping	Feeding	Milestone	Breathing	Feeding	Skin	Sleeping	Stooling	Spitting	Mood	Generaldiscomfort	-9	-9	-9	3	2	1	4	5	3	2	1	4	34	Singapore	2-3years	Neither clear nor unclear	Neither easy nor difficult
4427701_1	Sleeping	Feeding	Comfort	Breathing	Sleeping	Feeding	Mood	Generaldiscomfort	Skin	Stooling	Spitting	Healthiness	Companionship	Learning	2	5	1	3	4	3	1	2	4	36	NewZealand	1-2years	Clear	Easy
4427702_1	feeding	sleeping	health	Breathing	Feeding	Generaldiscomfort	Sleeping	Stooling	Skin	Mood	Spitting	no	-9	-9	4	3	1	5	2	1	3	4	2	36	NewZealand	1-2years	Unclear	Easy
4427706_1	learning	sleeping	feeding	Breathing	Sleeping	Stooling	Skin	Feeding	Generaldiscomfort	Mood	Spitting	health	growth	development	1	3	2	4	5	3	1	4	2	41	Singapore	1-2years	Clear	Easy
4427707_1	Sleeping	Beingoutsidealot	Eatingwell	Sleeping	Breathing	Feeding	Skin	Mood	Stooling	Generaldiscomfort	Spitting	-9	-9	-9	5	1	3	2	3	2	3	4	1	20	United Kingdom	1-2years	Clear	Neither easy nor difficult
4427711_1	feeding	sleeping	bodilyfunctions	Breathing	Generaldiscomfort	Feeding	Stooling	Sleeping	Skin	Mood	Spitting	skinconditions.	overallhappiness.	sleepingpatterns.	1	4	2	3	5	3	2	1	4	18	NewZealand	1-2years	Clear	Very easy
4427713_1	Feeding	Homeenvironment	sleeping	Breathing	Feeding	Sleeping	Stooling	Generaldiscomfort	Mood	Skin	Spitting	Physicalandmentaldevelopment	-9	-9	4	1	3	4	2	2	2	1	1	32	NewZealand	0-6months	Unclear	Difficult
4427717_1	sleep	EATINGWELL	EXCERSISE	Breathing	Feeding	Sleeping	Stooling	Skin	Mood	Spitting	Generaldiscomfort	SKIN	STOOLING	-9	1	2	3	5	2	4	3	3	1	30	United Kingdom	2-3years	Neither clear nor unclear	Neither easy nor difficult
4427718_1	Feeding	Sleeping	Learningwithplay	Breathing	Generaldiscomfort	Feeding	Sleeping	Skin	Mood	Spitting	Stooling	-9	-9	-9	4	1	2	3	5	3	1	2	4	32	United Kingdom	1-2years	Very Clear	Very easy
4427720_1	bonding	feeding	sleeping	Breathing	Sleeping	Generaldiscomfort	Stooling	Feeding	Mood	Skin	Spitting	social	-9	-9	3	1	2	4	5	3	2	1	4	29	United Kingdom	0-6months	Clear	Easy
4427724_1	Feeding	Exercise	Happiness	Breathing	Feeding	Stooling	Sleeping	Generaldiscomfort	Mood	Skin	Spitting	Happiness	Education	Family	4	3	1	5	2	3	1	2	4	36	United Kingdom	1-2years	Very Clear	Easy
4427727_1	Sleeping	Feeding	Health	Breathing	Sleeping	Feeding	Stooling	Mood	Generaldiscomfort	Skin	Spitting	None	None	None	3	5	4	4	3	1	1	1	1	36	United Kingdom	2-3years	Clear	Easy
4427728_1	feeding	-9ptime	playing	Breathing	Feeding	Sleeping	Mood	Stooling	Generaldiscomfort	Skin	Spitting	-9ptime	-9	-9	1	2	3	4	5	4	1	3	2	30	Singapore	2-3years	Very Clear	Very easy
4427789_1	love	food	sleep	Breathing	Feeding	Skin	Generaldiscomfort	Stooling	Spitting	Sleeping	Mood	attention	care	-9	5	5	4	3	2	4	1	4	4	33	United Kingdom	0-6months	Unclear	Very easy
4427790_1	development	feeding	sleeping	Mood	Feeding	Sleeping	Stooling	Skin	Generaldiscomfort	Breathing	Spitting	no	-9	-9	1	4	2	5	3	4	3	1	2	29	United Kingdom	1-2years	Very Clear	Very easy
4427801_1	Sleeping	Goodnutrition	Happiness	Breathing	Feeding	Generaldiscomfort	Mood	Sleeping	Skin	Stooling	Spitting	Socialinteraction	-9	-9	1	3	4	5	2	3	1	2	4	33	United Kingdom	1-2years	Neither clear nor unclear	Easy
4427808_1	sleeping	feeding	observing	Mood	Breathing	Skin	Feeding	Stooling	Sleeping	Generaldiscomfort	Spitting	-9	-9	-9	2	4	5	1	3	3	1	4	2	28	Singapore	6-12months	Clear	Easy
4427809_1	sleeping	exploring	nutrition	Breathing	Sleeping	Feeding	Mood	Stooling	Skin	Generaldiscomfort	Spitting	interactionwiththeworld	physicalhealth	mentalhealth	3	1	4	2	5	3	1	2	4	52	United Kingdom	2-3years	Very Clear	Very easy
4427810_1	happiness(emotio-9lwell-being)	physicalwell-being(health)	feeding	Mood	Breathing	Sleeping	Feeding	Skin	Stooling	Generaldiscomfort	Spitting	tantrums	urineoutput/dehydration	oralhygiene/dentalhealth	4	1	2	3	5	3	2	1	4	31	United Kingdom	2-3years	Clear	Easy
4427817_1	Health	Happiness	Morals	Breathing	Sleeping	Feeding	Stooling	Mood	Generaldiscomfort	Skin	Spitting	Playing	Sitting	Hearing	4	1	2	5	3	1	2	4	3	30	Singapore	1-2years	Clear	Very easy
4427838_1	feeding	sleeping	learning	Breathing	Feeding	Sleeping	Mood	Skin	Generaldiscomfort	Stooling	Spitting	health	leaning	happiness	2	3	4	5	1	2	3	4	1	29	United Kingdom	2-3years	Very Clear	Very easy
4427895_1	feelinglovedandsafe	clean	fulltummy	Mood	Sleeping	Feeding	Breathing	Generaldiscomfort	Skin	Stooling	Spitting	-9	-9	-9	4	1	5	5	1	3	2	3	2	42	United Kingdom	1-2years	Very Clear	Very easy
4427897_1	sleep	healthyeating	education	Breathing	Sleeping	Feeding	Skin	Mood	Stooling	Generaldiscomfort	Spitting	social	play	emotio-9l	3	5	4	1	2	3	1	2	4	32	United Kingdom	2-3years	Very Clear	Easy
4427927_1	health	sleeping	feeding	Breathing	Generaldiscomfort	Sleeping	Feeding	Stooling	Skin	Mood	Spitting	-9	-9	-9	4	3	2	1	5	3	2	1	4	36	NewZealand	0-6months	Unclear	Neither easy nor difficult
4427940_1	sleeping	feeding	happiness	Sleeping	Mood	Stooling	Skin	Generaldiscomfort	Breathing	Feeding	Spitting	-9	-9	-9	1	4	2	3	5	1	3	2	4	40	United Kingdom	1-2years	Neither clear nor unclear	Neither easy nor difficult
4427941_1	Health	Food	Sleep	Breathing	Feeding	Skin	Sleeping	Stooling	Mood	Spitting	Generaldiscomfort	-9	-9	-9	2	1	5	5	3	1	1	1	4	36	United Kingdom	1-2years	Clear	Easy
4427942_1	feeding	-9	-9	-9	-9	-9	-9	-9	-9	-9	-9	-9	-9	-9	-9	-9	-9	-9	-9	-9	-9	-9	-9	-9	-9	-9	-9	-9
4427948_1	sleeping	feeding	playing	Sleeping	Feeding	Breathing	Stooling	Spitting	Generaldiscomfort	Mood	Skin	playing	-9	-9	4	2	5	3	1	2	3	4	1	31	United Kingdom	6-12months	Very Clear	Easy
4427949_1	healthyeating	plentysleep	excerzise	Breathing	Generaldiscomfort	Feeding	Sleeping	Mood	Skin	Stooling	Spitting	ummm	-9	-9	1	4	2	3	5	1	3	4	2	30	NewZealand	2-3years	Neither clear nor unclear	Neither easy nor difficult
4427950_1	Health	Feeding	Happiness	Breathing	Feeding	Stooling	Generaldiscomfort	Sleeping	Skin	Mood	Spitting	-9	-9	-9	4	3	2	1	5	2	3	1	4	33	United Kingdom	0-6months	Very Clear	Very easy
4427951_1	Feeding	Sleeping	Physicalactivity	Feeding	Sleeping	Breathing	Skin	Mood	Stooling	Generaldiscomfort	Spitting	-9	-9	-9	2	1	4	5	3	1	4	2	3	39	United Kingdom	1-2years	Clear	Very easy
4427953_1	safety	feeding	sleeping	Breathing	Generaldiscomfort	Feeding	Mood	Sleeping	Stooling	Skin	Spitting	mentalstimulation	socialinteraction	-9	4	1	2	3	5	3	1	2	4	32	United Kingdom	1-2years	Very Clear	Very easy
4427957_1	Sleeping	feeding	growthanddevelopment	Sleeping	Breathing	Feeding	Generaldiscomfort	Skin	Mood	Stooling	Spitting	braindevelopment	attachmenttofamilyaroundthem	safetyandsecurity	2	3	4	5	1	2	3	4	1	40	NewZealand	6-12months	Clear	Neither easy nor difficult
4427963_1	feeding	sleeping	playing	Feeding	Sleeping	Mood	Skin	Stooling	Breathing	Generaldiscomfort	Spitting	playing	-9	-9	4	1	2	3	5	3	2	1	4	32	NewZealand	1-2years	Neither clear nor unclear	Neither easy nor difficult
4427968_1	Feeding	Sleeping	Warmenvironment	Breathing	Sleeping	Feeding	Mood	Stooling	Skin	Generaldiscomfort	Spitting	Hearing	Eyesight	Milestones	3	4	1	3	1	4	1	3	4	34	NewZealand	1-2years	Very Clear	Easy
4427971_1	eatng	sleeping	learning	Sleeping	Breathing	Stooling	Generaldiscomfort	Mood	Spitting	Feeding	Skin	notsure	-9	-9	1	2	4	2	4	1	2	3	4	29	United Kingdom	1-2years	Very Clear	Very easy
4427973_1	sleeping	feeding	mood	Sleeping	Feeding	Mood	Skin	Breathing	Generaldiscomfort	Stooling	Spitting	generalhealth	-9	-9	4	3	1	2	5	1	3	4	2	23	NewZealand	6-12months	Neither clear nor unclear	Neither easy nor difficult
4427978_1	eating	sleeping	learning	Breathing	Feeding	Sleeping	Stooling	Mood	Skin	Generaldiscomfort	Spitting	socialrelationships	-9	-9	4	1	2	3	5	3	1	2	4	27	NewZealand	2-3years	Very Clear	Very easy
4427981_1	feeding	sleeping	toiteting	Breathing	Feeding	Sleeping	Stooling	Mood	Skin	Generaldiscomfort	Spitting	playing	learning	interactingwithothers	4	1	2	3	5	3	1	2	4	25	NewZealand	1-2years	Clear	Easy
4427995_1	sleeping	feeding	health	Sleeping	Mood	Feeding	Breathing	Generaldiscomfort	Stooling	Spitting	Skin	teething	-9	-9	1	5	3	2	4	2	1	4	3	27	NewZealand	6-12months	Clear	Easy
4427996_1	health	feeding	happy	Breathing	Feeding	Sleeping	Mood	Generaldiscomfort	Skin	Stooling	Spitting	happiness	activeness	alertness	1	4	5	1	3	4	1	3	4	27	NewZealand	1-2years	Very Clear	Very easy
4428032_1	Eating	Sleeping	Activity	Feeding	Sleeping	Breathing	Stooling	Mood	Generaldiscomfort	Spitting	Skin	Beingactive	-9	-9	3	2	4	5	1	3	1	2	4	36	NewZealand	2-3years	Very Clear	Very easy
4428036_1	love	feeding	sleeping	Breathing	Feeding	Skin	Sleeping	Generaldiscomfort	Mood	Stooling	Spitting	behaviour	development	-9	3	1	2	5	4	1	2	4	3	46	NewZealand	2-3years	Clear	Very easy
4428045_1	health	sleeping	feeding	Generaldiscomfort	Breathing	Stooling	Spitting	Sleeping	Feeding	Skin	Mood	health	motorskills	talking	3	4	2	4	1	4	4	3	3	29	Singapore	6-12months	Unclear	Difficult
4428049_1	sleeping	feeding	learning	Breathing	Feeding	Sleeping	Skin	Stooling	Mood	Generaldiscomfort	Spitting	learning	playing	interactingwithotherchildren	4	1	2	3	5	1	2	1	2	22	NewZealand	6-12months	Unclear	Difficult
4428052_1	feeding	sleeping	care	Feeding	Sleeping	Breathing	Skin	Mood	Generaldiscomfort	Stooling	Spitting	mentaldevelopment	-9	-9	4	2	3	1	5	2	3	1	4	27	NewZealand	6-12months	Clear	Easy
4428058_1	food	sleep	vacci-9tion	Breathing	Feeding	Sleeping	Stooling	Mood	Generaldiscomfort	Spitting	Skin	socialisation	education	hair	4	1	2	3	5	3	1	2	4	36	NewZealand	0-6months	Clear	Very easy
4428059_1	feeding	sleeping	playtime	Breathing	Feeding	Sleeping	Mood	Stooling	Generaldiscomfort	Skin	Spitting	none	-9	-9	1	4	2	3	5	3	1	2	4	35	NewZealand	2-3years	Clear	Easy
4428064_1	Feeding	sleeping	playing	Breathing	Feeding	Mood	Generaldiscomfort	Stooling	Sleeping	Skin	Spitting	Happiness	Wet-9ppies	Hydrated	2	3	4	5	1	1	4	4	3	30	United Kingdom	0-6months	Very Clear	Very easy
4428066_1	Sleep	Feeding	Entertainment	Breathing	Skin	Feeding	Sleeping	Generaldiscomfort	Stooling	Mood	Spitting	Hydration	Exersise	Cuddles	2	3	1	5	4	3	2	1	4	24	NewZealand	0-6months	Clear	Easy
4428087_1	loved	feeding	sleeping	Breathing	Sleeping	Feeding	Stooling	Skin	Generaldiscomfort	Mood	Spitting	bonding	sleep	feeding	5	3	3	1	1	4	3	1	2	40	United Kingdom	6-12months	Clear	Easy
4428095_1	feeding	sleeping	health	Breathing	Generaldiscomfort	Mood	Feeding	Sleeping	Stooling	Skin	Spitting	skills	-9	-9	3	1	5	2	4	2	3	4	1	35	Singapore	1-2years	Unclear	Difficult
4428097_1	Food	Sleep	Sight	Feeding	Sleeping	Breathing	Mood	Generaldiscomfort	Skin	Stooling	Spitting	Behaviour	-9	-9	1	5	4	3	2	1	3	4	2	35	NewZealand	6-12months	Very Clear	Very easy
4428098_1	feeding	speach	sleeping	Skin	Feeding	Sleeping	Breathing	Stooling	Generaldiscomfort	Spitting	Mood	speach	-9	-9	5	4	3	1	2	2	3	1	4	41	United Kingdom	2-3years	Clear	Easy
4428099_1	feeding	sleeping	playing	Feeding	Sleeping	Breathing	Stooling	Spitting	Generaldiscomfort	Skin	Mood	crying	temperature	carrying	2	3	5	1	4	3	2	1	4	36	Singapore	2-3years	Very Clear	Easy
4428117_1	feeding	sleeping	attention	Feeding	Sleeping	Breathing	Skin	Mood	Stooling	Generaldiscomfort	Spitting	happiness	love	-9	1	4	3	5	2	3	1	2	4	25	United Kingdom	0-6months	Very Clear	Easy
4428118_1	healthydiet	exercise	learning	Breathing	Mood	Feeding	Sleeping	Stooling	Skin	Generaldiscomfort	Spitting	-9	-9	-9	2	3	4	5	1	3	2	1	4	27	United Kingdom	1-2years	Very Clear	Very easy
4428121_1	feeding	sleeping	health	Breathing	Feeding	Sleeping	Mood	Stooling	Skin	Spitting	Generaldiscomfort	eyes	hair	-9	4	1	2	3	5	3	1	2	4	25	Singapore	6-12months	Very Clear	Very easy
4428122_1	Feeding	Hygiene	Propernutrition	Feeding	Breathing	Sleeping	Mood	Skin	Stooling	Generaldiscomfort	Spitting	Learningproperly	cleanenvironment	immunity	2	1	3	4	5	3	1	2	4	38	Singapore	1-2years	Clear	Easy
4428136_1	feeding	sleeping	emotio-9ldevelopment	Mood	Generaldiscomfort	Sleeping	Breathing	Skin	Feeding	Stooling	Spitting	Physical	Social	Engagingactivities	3	3	5	5	1	2	2	1	3	34	Singapore	2-3years	Very Clear	Very easy
4428137_1	Feeding	Sleeping	Happiness	Feeding	Sleeping	Mood	Stooling	Generaldiscomfort	Skin	Breathing	Spitting	Development	Sight	Hearing	5	1	2	4	3	3	1	2	4	43	United Kingdom	6-12months	Very Clear	Very easy
4428138_1	feeding	-9ppychanging	sleeping	Feeding	Breathing	Stooling	Generaldiscomfort	Sleeping	Skin	Mood	Spitting	-	-9	-9	2	5	4	1	3	3	1	2	4	28	United Kingdom	1-2years	Very Clear	Very easy
4428145_1	feeding	happiness	sleeping	Mood	Sleeping	Breathing	Feeding	Generaldiscomfort	Skin	Stooling	Spitting	heigene	-9	-9	1	4	5	3	2	3	3	4	1	23	United Kingdom	1-2years	Clear	Easy
4428146_1	food	sleep	fun	Sleeping	Stooling	Skin	Mood	Breathing	Generaldiscomfort	Feeding	Spitting	non	-9	-9	3	5	1	2	4	3	1	2	4	25	United Kingdom	1-2years	Very Clear	Very easy
4428147_1	sleep	food	stimulation	Breathing	Feeding	Stooling	Skin	Mood	Generaldiscomfort	Sleeping	Spitting	no	-9	-9	2	4	1	5	3	4	3	1	2	40	United Kingdom	2-3years	Very Clear	Neither easy nor difficult
4428149_1	happy	healthy	feeding	Feeding	Sleeping	Breathing	Mood	Skin	Spitting	Generaldiscomfort	Stooling	-9	-9	-9	4	2	5	3	1	2	3	3	2	26	United Kingdom	2-3years	Clear	Easy
4428159_1	smiling	feeding	lsleeping	Feeding	Sleeping	Breathing	Stooling	Spitting	Mood	Skin	Generaldiscomfort	crying	-9	-9	4	1	3	2	5	3	1	2	4	33	United Kingdom	0-6months	Very Clear	Very easy
4428164_1	feeding	playing	sleeping	Spitting	Mood	Skin	Stooling	Sleeping	Feeding	Generaldiscomfort	Breathing	teething	bathing	temparature	3	2	4	2	2	3	2	4	1	26	United Kingdom	0-6months	Neither clear nor unclear	Neither easy nor difficult
4428169_1	Feeding	Sleeping	Development	Breathing	Feeding	Sleeping	Mood	Stooling	Generaldiscomfort	Skin	Spitting	Health	Development	Socialskills	4	1	2	3	5	3	1	2	4	26	United Kingdom	2-3years	-9	Very easy
4428171_1	feeding	comfort	sleeping	Breathing	Skin	Feeding	Stooling	Sleeping	Generaldiscomfort	Mood	Spitting	bathing	affection	confidence	2	3	4	5	1	2	3	4	1	29	United Kingdom	1-2years	Very Clear	Very easy
4428174_1	feeding	sleeping	activity	Feeding	Sleeping	Skin	Mood	Breathing	Generaldiscomfort	Spitting	Stooling	activity	-9	-9	4	3	1	5	2	3	4	1	2	20	United Kingdom	2-3years	Clear	Easy
4428178_1	Sleeping	Eating	Play	Breathing	Feeding	Sleeping	Stooling	Generaldiscomfort	Mood	Skin	Spitting	Play	Physicalactivity	-9	4	1	2	3	5	3	1	2	4	33	United Kingdom	1-2years	Very Clear	Very easy
4428181_1	sleepingpattern	healthyeating	gooddevelopment	Breathing	Sleeping	Feeding	Mood	Generaldiscomfort	Stooling	Spitting	Skin	happiness	-9	-9	2	3	4	5	1	2	3	4	1	30	United Kingdom	1-2years	Clear	Very easy
4428183_1	feeding	sleeping	playing	Breathing	Feeding	Sleeping	Stooling	Skin	Spitting	Generaldiscomfort	Mood	playing	lookingafter	caring	4	5	2	3	4	3	2	1	4	18	United Kingdom	1-2years	Very Clear	Very easy
4428191_1	feeding	sleeping	socializing	Feeding	Sleeping	Breathing	Skin	Stooling	Generaldiscomfort	Mood	Spitting	socialising	-9	-9	3	2	4	5	1	3	1	2	4	37	United Kingdom	2-3years	Very Clear	Very easy
4428194_1	Feeding	Playing	Sleeping	Breathing	Feeding	Stooling	Sleeping	Generaldiscomfort	Mood	Skin	Spitting	learning	Socialising	overallhealth	5	3	4	1	2	3	1	2	4	37	United Kingdom	1-2years	Clear	Very easy
4428195_1	eatinghealth	exercise	happy	Generaldiscomfort	Mood	Breathing	Sleeping	Stooling	Feeding	Skin	Spitting	stimulatedmentally	growth	creative	2	4	5	3	1	3	4	2	1	36	United Kingdom	2-3years	Neither clear nor unclear	Difficult
4428196_1	healthyeating	excersise	enoughsleep	Breathing	Feeding	Sleeping	Skin	Generaldiscomfort	Mood	Stooling	Spitting	goodhealth	-9	-9	3	2	5	1	4	2	1	4	3	34	United Kingdom	6-12months	Neither clear nor unclear	Easy
4428209_1	healthyeating	goodsleep	interaction	Breathing	Mood	Feeding	Sleeping	Stooling	Generaldiscomfort	Skin	Spitting	goodmood	feelsafe	goodenviroment	4	5	2	2	2	3	1	2	2	33	United Kingdom	2-3years	Very Clear	Very easy
4428217_1	Eating	Sleeping	Happiness	Breathing	Feeding	Sleeping	Stooling	Mood	Skin	Spitting	Generaldiscomfort	Braindevelopment	-9	-9	3	1	1	5	4	3	1	2	4	25	NewZealand	6-12months	Clear	Easy
4428232_1	Sleeping	Feeding	Playing	Mood	Sleeping	Breathing	Feeding	Generaldiscomfort	Skin	Stooling	Spitting	What?	-9	-9	1	2	2	4	1	3	1	3	3	28	NewZealand	1-2years	Very Unclear	Neither easy nor difficult
4428269_1	sleeping	food	fun	Breathing	Feeding	Sleeping	Stooling	Generaldiscomfort	Mood	Skin	Spitting	nil	nil	nil	2	3	4	5	1	2	4	3	1	33	Singapore	0-6months	Very Clear	Very easy
4428271_1	food	sleeping	humancontact	Feeding	Sleeping	Breathing	-9	-9	-9	-9	-9	no	-9	-9	3	2	4	2	4	3	2	2	3	28	NewZealand	6-12months	Very Clear	Very easy
4428303_1	sleeping	healthy	feeding	Breathing	Sleeping	Feeding	Generaldiscomfort	Mood	Skin	Stooling	Spitting	active	progression	-9	3	5	1	2	4	3	1	2	4	31	NewZealand	6-12months	Unclear	-9
4428315_1	feeding	sleeping	parentinteraction	Breathing	Feeding	Sleeping	Stooling	Skin	Mood	Spitting	Generaldiscomfort	-9	-9	-9	3	2	1	5	1	1	3	2	4	22	NewZealand	1-2years	Clear	Easy
4428328_1	feeding/foodpreparation	toddleractivities	health	Breathing	Feeding	Generaldiscomfort	Stooling	Mood	Skin	Sleeping	Spitting	learning	speech	socialization	4	2	5	1	3	3	2	2	4	30	NewZealand	2-3years	Neither clear nor unclear	Easy
4428347_1	sleeping	eating	welfare	Sleeping	Breathing	Feeding	Mood	Stooling	Generaldiscomfort	Spitting	Skin	fsdad	-9	-9	-9	-9	-9	-9	-9	-9	-9	-9	-9	-9	-9	-9	-9	-9
4428351_1	sleepingwell	developmentontrack	feedingwell	Sleeping	Feeding	Breathing	Mood	Stooling	Skin	Spitting	Generaldiscomfort	comfortable	-9	-9	3	2	2	1	4	1	3	1	1	33	NewZealand	0-6months	Neither clear nor unclear	Easy
4428353_1	feeding	clothing	sleeping	Breathing	Feeding	Sleeping	Mood	Spitting	Generaldiscomfort	Stooling	Skin	feeding	health	sleeping	4	3	2	1	5	3	1	2	4	30	Singapore	0-6months	Very Clear	Very easy
4428360_1	feeding	sleeping	interaction	Breathing	Feeding	Sleeping	Mood	Stooling	Generaldiscomfort	Skin	Spitting	responsiveness	interactiveness	happiness	4	1	2	5	3	1	2	4	3	23	United Kingdom	6-12months	Clear	Easy
4428361_1	feeding	shower	health	Breathing	Sleeping	Feeding	Skin	Mood	Generaldiscomfort	Stooling	Spitting	no	-9	-9	4	1	3	2	5	3	1	2	4	36	United Kingdom	2-3years	Unclear	Easy
4428362_1	sleeping	eatingwell	happiness	Sleeping	Feeding	Mood	Breathing	Skin	Stooling	Generaldiscomfort	Spitting	none	none	none	1	5	2	3	4	2	4	1	3	32	United Kingdom	1-2years	Very Clear	Easy
4428365_1	sleeping	playing	eating	Breathing	Feeding	Sleeping	Skin	Stooling	Mood	Generaldiscomfort	Spitting	playing	-9	-9	2	4	3	1	3	1	3	1	1	28	United Kingdom	2-3years	Neither clear nor unclear	Neither easy nor difficult
4428369_1	Nutritiousfood	Happiness	Drive	Breathing	Sleeping	Generaldiscomfort	Stooling	Mood	Skin	Feeding	Spitting	Happiness	Confidence	Independance	4	3	1	2	5	2	4	1	3	26	United Kingdom	1-2years	Very Clear	Easy
4428371_1	communication	bonding	maintaingoodhealth	Feeding	Sleeping	Mood	Skin	Stooling	Breathing	Generaldiscomfort	Spitting	bondingwithotherchildren	readingbooks	learningtospeakdifferentwords	4	1	2	3	5	3	1	2	4	38	United Kingdom	1-2years	Very Clear	Very easy
4428376_1	sleeping	care	ed	Stooling	Generaldiscomfort	Sleeping	Breathing	Spitting	Feeding	Mood	Skin	dk	dk	dk	1	4	3	2	5	1	4	3	2	23	United Kingdom	6-12months	Neither clear nor unclear	Neither easy nor difficult
4428380_1	feeding/drinking	sleeping/rest	entertainment/interest	Breathing	Generaldiscomfort	Feeding	Sleeping	Mood	Skin	Stooling	Spitting	entertainment/interest/engagingwiththeworld	interaction/care/affection/security	-9	4	1	2	3	5	2	1	4	3	42	United Kingdom	2-3years	Neither clear nor unclear	Easy
4428383_1	health	loving	happy	Breathing	Generaldiscomfort	Feeding	Stooling	Sleeping	Skin	Mood	Spitting	growth	weight	size	1	4	3	2	5	1	3	2	4	27	United Kingdom	6-12months	Very Clear	Very easy
4428387_1	healthydiet	plentyofrest	learning	Breathing	Mood	Skin	Sleeping	Stooling	Feeding	Generaldiscomfort	Spitting	meetingmilestones	-9	-9	4	1	2	3	5	3	1	2	4	37	United Kingdom	1-2years	Clear	Easy
4428388_1	sleeping	eating	social	Breathing	Sleeping	Feeding	Stooling	Mood	Generaldiscomfort	Skin	Spitting	social	learning	happy	5	1	4	3	2	3	4	2	1	32	United Kingdom	2-3years	Unclear	Neither easy nor difficult
4428398_1	feeding	sleeping	playing	Breathing	Sleeping	Feeding	Skin	Mood	Stooling	Generaldiscomfort	Spitting	-9	-9	-9	3	3	3	3	3	1	1	4	1	38	United Kingdom	6-12months	Neither clear nor unclear	Neither easy nor difficult
4428399_1	sleeping	eating	routine	Sleeping	Skin	Mood	Generaldiscomfort	Feeding	Stooling	Breathing	Spitting	communication	soeaking	-9	5	4	2	1	3	2	4	3	1	25	United Kingdom	2-3years	Clear	Easy
4428408_1	Feeding	Sleeping	Education	Breathing	Feeding	Sleeping	Generaldiscomfort	Stooling	Skin	Mood	Spitting	Family	-9	-9	3	2	2	3	3	4	4	1	4	30	United Kingdom	1-2years	Very Clear	Very easy
4428411_1	Feeding	Drinking	Sleeping	Breathing	Feeding	Generaldiscomfort	Sleeping	Stooling	Skin	Mood	Spitting	no	-9	-9	2	1	5	1	1	4	4	4	4	28	United Kingdom	2-3years	Neither clear nor unclear	Neither easy nor difficult
4428415_1	feeding	sleeping	love	Breathing	Feeding	Sleeping	Generaldiscomfort	Skin	Mood	Spitting	Stooling	timetogether	clenliness	-9	5	3	2	4	1	2	3	4	1	38	United Kingdom	0-6months	Clear	Easy
4428419_1	Eating	exercise	happiness	Feeding	Generaldiscomfort	Mood	Skin	Spitting	Breathing	Sleeping	Stooling	sleeping	peacefulness	oralhealth	1	3	4	2	5	3	1	2	4	37	United Kingdom	2-3years	Clear	-9
4428420_1	Feeding	Sleeping	Love	Breathing	Feeding	Sleeping	Mood	Stooling	Generaldiscomfort	Spitting	Skin	Relationships	Love	Emotio-9lstate	1	5	2	4	3	2	3	4	1	19	United Kingdom	1-2years	Clear	Easy
4428422_1	healthydiet	feelinglovedandsupported	havingboundaries	Breathing	Mood	Sleeping	Feeding	Generaldiscomfort	Skin	Stooling	Spitting	notsure	-9	-9	1	5	4	2	3	1	4	2	3	28	United Kingdom	2-3years	Neither clear nor unclear	Very easy
4428424_1	feeding	sleeping	playing	Breathing	Stooling	Mood	Generaldiscomfort	Feeding	Sleeping	Skin	Spitting	n/a	-9	-9	3	1	5	4	2	2	4	3	1	31	United Kingdom	1-2years	Very Clear	Very easy
4428426_1	enoughsleep	theyeatgoodthings	playthatteaches	Breathing	Feeding	Stooling	Sleeping	Generaldiscomfort	Mood	Skin	Spitting	none	-9	-9	2	4	3	1	5	3	1	2	4	42	United Kingdom	2-3years	Very Clear	Very easy
4428427_1	health	happiness	development	Breathing	Generaldiscomfort	Stooling	Skin	Mood	Feeding	Sleeping	Spitting	no	-9	-9	4	1	2	3	5	3	1	2	4	35	United Kingdom	1-2years	Very Clear	Very easy
4428428_1	health	happiness	family	Feeding	Mood	Sleeping	Breathing	Skin	Generaldiscomfort	Stooling	Spitting	no	-9	-9	5	1	4	2	3	3	1	2	4	41	United Kingdom	6-12months	Very Clear	Very easy
4428432_1	playing	sleeping	feeding	Sleeping	Feeding	Breathing	Stooling	Skin	Mood	Spitting	Generaldiscomfort	Learning	Speaking	Recalling	4	5	3	2	4	4	3	4	3	30	United Kingdom	6-12months	Very Clear	Very easy
4428438_1	Feeding	love	sleeping	Breathing	Feeding	Sleeping	Mood	Generaldiscomfort	Stooling	Spitting	Skin	none	-9	-9	2	2	4	5	3	2	3	4	1	22	United Kingdom	2-3years	Very Clear	Very easy
4428444_1	feeding	sleeping	learning	Feeding	Stooling	Sleeping	Breathing	Generaldiscomfort	Mood	Skin	Spitting	-9	-9	-9	2	5	4	1	3	2	3	4	1	26	United Kingdom	1-2years	Unclear	Very easy
4428447_1	feeding	Happiness	safety	Feeding	Mood	Sleeping	Stooling	Breathing	Skin	Spitting	Generaldiscomfort	generalattitude	-9	-9	4	1	2	3	5	3	1	2	4	42	United Kingdom	2-3years	Very Clear	Very easy
4428449_1	FEEDING	SLEEPING	EATING	Breathing	Feeding	Generaldiscomfort	Mood	Stooling	Skin	Sleeping	Spitting	NO	-9	-9	2	5	3	1	4	3	1	2	4	35	United Kingdom	6-12months	Unclear	Easy
4428450_1	Feeding	Sleeping	Playing	Breathing	Generaldiscomfort	Spitting	Stooling	Skin	Feeding	Sleeping	Mood	Crying	NotEating	Vomiting	3	4	5	1	3	2	4	3	1	32	NewZealand	1-2years	Very Unclear	Very easy
4428451_1	playing	feeding	prayer	Generaldiscomfort	Sleeping	-9	Stooling	Skin	Spitting	Breathing	Feeding	bathing	-9	-9	2	4	2	3	5	3	4	2	4	26	United Kingdom	1-2years	Clear	Easy
4428453_1	none	yes	never	Stooling	Mood	Generaldiscomfort	Sleeping	Breathing	Spitting	Feeding	Skin	never	now	none	1	3	4	2	5	2	3	4	1	25	United Kingdom	1-2years	Clear	Easy
4428454_1	Food	Sleep	Stimulation	Breathing	Feeding	Sleeping	Skin	Stooling	Mood	Generaldiscomfort	Spitting	Stimulation	Growth	-9	2	1	3	4	5	3	1	2	4	24	NewZealand	1-2years	Clear	Very easy
4428463_1	Health	Hapiness	Joy	Feeding	Generaldiscomfort	Mood	Breathing	Sleeping	Skin	Stooling	Spitting	Sleep	-9	-9	1	2	4	2	5	2	2	1	1	22	NewZealand	0-6months	Very Clear	Very easy
4428466_1	Health	Feeding	Sleeping	Breathing	Feeding	Sleeping	Stooling	Skin	Mood	Spitting	Generaldiscomfort	Happiness	Perso-9lity	Comfort	4	1	2	3	5	3	1	2	4	28	United Kingdom	1-2years	Very Clear	Very easy
4428467_1	Sleeping	Eating/feeding	Happiness	Breathing	Feeding	Sleeping	Generaldiscomfort	Stooling	Skin	Mood	Spitting	Happiness	Playfulness	Energy	4	1	2	3	5	3	1	2	4	31	NewZealand	6-12months	Very Clear	Easy
4428472_1	love	attention	care	Breathing	Feeding	Sleeping	Generaldiscomfort	Stooling	Skin	Mood	Spitting	-9	-9	-9	1	5	4	3	2	3	2	1	4	24	NewZealand	0-6months	Clear	Very easy
4428474_1	health	sleep	eating	Skin	Breathing	Feeding	Generaldiscomfort	Sleeping	Mood	Stooling	Spitting	no	-9	-9	4	5	1	3	2	2	1	4	3	29	United Kingdom	1-2years	Unclear	-9
4428475_1	Health	food	sleeping	Breathing	Feeding	Stooling	Sleeping	Generaldiscomfort	Skin	Spitting	Mood	behaviour	biting	smackingotherkids	4	1	2	3	5	3	1	2	4	39	United Kingdom	1-2years	Very Clear	Very easy
4428481_1	learning	interaction	feeding	Breathing	Generaldiscomfort	Feeding	Sleeping	Stooling	Mood	Skin	Spitting	safety	childdevelopmentandbehaviour	connectingandcommunicating	2	1	4	3	5	3	1	2	4	24	NewZealand	0-6months	Clear	Easy
4428487_1	Sleeping	Eating	playing	Breathing	Feeding	Skin	Generaldiscomfort	Sleeping	Stooling	Mood	Spitting	Playing	Interactionwithfamily	Interactionwithotherchildren	4	1	2	3	5	1	4	2	3	34	NewZealand	1-2years	Clear	Very easy
4428488_1	feeding	education	theirfuture	Breathing	Feeding	Sleeping	Mood	Generaldiscomfort	Skin	Stooling	Spitting	generalhealth	mental	environment	4	3	2	1	5	3	2	1	4	35	Singapore	6-12months	Clear	Very easy
4428490_1	food	clothes	shelter	Breathing	Feeding	Generaldiscomfort	Skin	Sleeping	Mood	Stooling	Spitting	learning	environment	health	1	1	3	2	1	1	3	4	2	33	NewZealand	0-6months	Very Clear	Neither easy nor difficult
4428492_1	sleeping	feeding	bathing	Breathing	Feeding	Generaldiscomfort	Sleeping	Stooling	Mood	Skin	Spitting	-9	-9	-9	2	5	1	3	4	2	3	4	1	33	NewZealand	2-3years	Neither clear nor unclear	Easy
4428494_1	sleppinh	-9	-9	Sleeping	Mood	Skin	Generaldiscomfort	Stooling	Spitting	Breathing	Feeding	sleeping	-9	-9	2	3	5	1	4	1	2	3	4	31	Singapore	1-2years	Clear	Easy
4428495_1	feeding	sleepiing	health	Stooling	Feeding	Sleeping	Breathing	Generaldiscomfort	Mood	Spitting	Skin	-9	-9	-9	4	1	2	4	1	1	1	1	4	35	Singapore	6-12months	Clear	Easy
4428497_1	healthy	feeding	happy	Breathing	Feeding	Sleeping	Skin	Generaldiscomfort	Stooling	Mood	Spitting	happeniess	love	affection	2	3	4	5	1	2	3	4	1	37	NewZealand	1-2years	Clear	Easy
4428498_1	Eating	Sleeping	Healthy	Breathing	Sleeping	Feeding	Generaldiscomfort	Stooling	Skin	Mood	Spitting	Talking	-9	-9	5	3	5	5	4	1	1	1	1	28	Singapore	2-3years	Neither clear nor unclear	Neither easy nor difficult
4428500_1	medicallyhealthy	feeding	sleeping	Breathing	Feeding	Sleeping	Stooling	Skin	Generaldiscomfort	Mood	Spitting	medicallyfit	-9	-9	1	4	3	2	5	3	2	2	4	33	NewZealand	1-2years	Very Clear	Very easy
4428501_1	Feeding	hygeine	Safeenvironment	Breathing	Feeding	Generaldiscomfort	Sleeping	Stooling	Skin	Spitting	Mood	physicalsafety	-9	-9	1	3	4	5	2	4	1	2	3	29	NewZealand	1-2years	Clear	Easy
4428502_1	Feeding	Health	Sleeping	Breathing	Feeding	Stooling	Spitting	Sleeping	Mood	Skin	Generaldiscomfort	Allergies	Meetingmilestones	Discomfort	3	2	4	5	1	3	1	2	4	27	Singapore	0-6months	Very Clear	Very easy
4428503_1	feeding	-9ppiechange	-9	Breathing	Feeding	Sleeping	Stooling	Generaldiscomfort	Skin	Spitting	Mood	sleep	-9	-9	3	5	4	4	2	4	2	3	2	23	NewZealand	6-12months	Clear	Neither easy nor difficult
4428504_1	health	eating	sleeping	Breathing	Generaldiscomfort	Stooling	Feeding	Sleeping	Spitting	Mood	Skin	physicaldevelopment	mentaldevelopment	problemsolving	4	1	2	3	5	3	1	2	4	32	Singapore	2-3years	Very Clear	Very easy
4428506_1	sleep	nutrition	mentalwellbeing	Sleeping	Feeding	Mood	Breathing	Stooling	Skin	Generaldiscomfort	Spitting	learning	-9	-9	1	1	3	5	5	1	1	1	4	38	Singapore	1-2years	Unclear	Easy
4428508_1	Sleeping	Nutrition	Overallmentalwell-being	Sleeping	Feeding	Mood	Breathing	Stooling	Skin	Generaldiscomfort	Spitting	Learning	-9	-9	1	5	2	1	5	2	1	4	1	38	Singapore	1-2years	Neither clear nor unclear	Easy
4428516_1	Eatvarietyoffruits	vegetablesandmeat	Sleep9hoursatnightand2hoursof-9pping	Sleeping	Stooling	Feeding	Breathing	Mood	Skin	Generaldiscomfort	Spitting	BeingHappy	Enjoysharingandbeingwithothers	Showinginterestinstudying	1	5	3	2	2	3	1	2	1	30	Singapore	2-3years	Clear	Easy
4428572_1	play	fruitandveges	routen	Breathing	Generaldiscomfort	Feeding	Sleeping	Mood	Skin	Stooling	Spitting	-9	-9	-9	1	3	4	5	2	2	3	1	4	28	NewZealand	2-3years	Neither clear nor unclear	Neither easy nor difficult
4428575_1	Nutrition	Adequaterest	Safeenvironment	Feeding	Breathing	Sleeping	Mood	Skin	Stooling	Generaldiscomfort	Spitting	mentalhealth	values	sociallife	2	3	4	5	1	3	1	2	4	28	Singapore	1-2years	Very Clear	Very easy
4428599_1	Sleeping	Feeding	PhysicalActivity	Sleeping	Feeding	Mood	Breathing	Stooling	Skin	Generaldiscomfort	Spitting	MentalStimulation	Socialisation	-9	5	1	2	3	4	3	1	2	4	41	United Kingdom	2-3years	Very Clear	Very easy
4428606_1	feeding	sleeping	playing	Feeding	Sleeping	Breathing	Generaldiscomfort	Skin	Mood	Spitting	Stooling	playing	-9	-9	4	2	3	3	3	3	4	1	2	34	United Kingdom	1-2years	Unclear	Difficult
4428612_1	Sleep	GermFree	Nutrition	Sleeping	Breathing	Feeding	Skin	Generaldiscomfort	Stooling	Mood	Spitting	no	-9	-9	4	3	3	3	4	1	4	2	3	33	NewZealand	2-3years	Clear	Easy
4428615_1	healthy	happy	playing	Breathing	Feeding	Sleeping	Mood	Stooling	Generaldiscomfort	Spitting	Skin	health	playing	happy	1	2	3	4	5	2	3	1	4	29	United Kingdom	1-2years	Neither clear nor unclear	Neither easy nor difficult
4428616_1	feeding	sleeping	development	Breathing	Sleeping	Mood	Feeding	Skin	Stooling	Generaldiscomfort	Spitting	teeth	-9	-9	2	4	3	5	1	2	3	4	1	29	NewZealand	6-12months	Unclear	Easy
4428621_1	sleeping	nutrion	health	Generaldiscomfort	Feeding	Sleeping	Stooling	Skin	Breathing	Mood	Spitting	generalbehaviuor	speech	-9	1	4	2	3	5	1	4	2	3	32	NewZealand	2-3years	Neither clear nor unclear	Very easy
4428622_1	play	feeding	routine	Generaldiscomfort	Breathing	Feeding	Stooling	Sleeping	Mood	Skin	Spitting	playing	feelings	nurturing	5	1	1	1	5	3	4	1	4	29	NewZealand	2-3years	Very Clear	Very easy
4428623_1	feeding	sleeping	education	Breathing	Mood	Generaldiscomfort	Feeding	Skin	Sleeping	Spitting	Stooling	behavior	discipline	knowledge	1	1	1	1	1	1	1	1	1	30	Singapore	2-3years	Clear	Very difficult
4428624_1	Exercise	education	Feeding	Breathing	Feeding	Sleeping	Generaldiscomfort	Mood	Skin	Stooling	Spitting	Alertness	Active	Inqusitiveness	4	2	1	3	5	3	1	2	4	42	NewZealand	2-3years	Clear	Easy
4428625_1	feeding	sleeping	playing	Feeding	Breathing	Skin	Sleeping	Stooling	Generaldiscomfort	Mood	Spitting	enviroment	food	health	3	5	5	5	1	1	1	4	4	33	United Kingdom	6-12months	Clear	Easy
4428628_1	Sleeping	Feeding	Talking	Breathing	Feeding	Sleeping	Generaldiscomfort	Stooling	Spitting	Mood	Skin	MotorSkills	WeightGain	-9	5	1	2	3	4	2	3	4	1	27	NewZealand	0-6months	Unclear	Neither easy nor difficult
4428630_1	happy	feeding	enoughsleep	Mood	Breathing	Feeding	Sleeping	Skin	Stooling	Generaldiscomfort	Spitting	developmentalstages	confidence	feelings-empathy	1	4	2	3	5	3	1	2	4	37	NewZealand	1-2years	Very Clear	Very easy
4428633_1	feeding	sleeing	physical	Breathing	Feeding	Stooling	Skin	Sleeping	Generaldiscomfort	Mood	Spitting	feeding	-9	-9	1	3	1	2	1	1	1	1	1	27	United Kingdom	2-3years	Very Clear	Very easy
4428639_1	Feeding	Sleeping	Playing	Breathing	Feeding	Sleeping	Mood	Skin	Stooling	Spitting	Generaldiscomfort	Tickling	Teachingtowalk	Cleanclothing-maintainingbabystemperature	4	5	2	3	1	4	1	3	2	22	United Kingdom	6-12months	Clear	Very easy
4428643_1	feeding	sleeping	playingactively	Feeding	Sleeping	Stooling	Generaldiscomfort	Mood	Skin	Breathing	Spitting	no	-9	-9	1	1	5	3	1	1	4	3	3	27	United Kingdom	6-12months	Clear	Easy
4428648_1	sleep	mentalstimulation	food	Breathing	Sleeping	Mood	Feeding	Generaldiscomfort	Stooling	Skin	Spitting	nonethatIcanthinkof	-9	-9	3	4	2	1	5	3	1	2	4	36	United Kingdom	2-3years	Clear	Easy
4428678_1	feeding	sleeping	playing	Breathing	Sleeping	Feeding	Generaldiscomfort	Stooling	Skin	Mood	Spitting	playing	-9	-9	4	1	2	3	5	3	1	2	4	39	United Kingdom	1-2years	Very Clear	Very easy
4428694_1	sleep	food	play	Sleeping	Feeding	Skin	Mood	Stooling	Breathing	Generaldiscomfort	Spitting	-9	-9	-9	3	1	2	5	4	2	3	4	1	31	United Kingdom	2-3years	Clear	Easy
4428695_1	-9	-9	-9	-9	-9	-9	-9	-9	-9	-9	-9	-9	-9	-9	-9	-9	-9	-9	-9	-9	-9	-9	-9	-9	-9	-9	-9	-9
4428714_1	feeding	sleeping	affection	Breathing	Feeding	Sleeping	Generaldiscomfort	Mood	Stooling	Skin	Spitting	health	-9	-9	2	2	4	3	5	1	1	4	1	29	United Kingdom	0-6months	Very Clear	Very easy
4428733_1	eating	education	sleeping	Feeding	Breathing	Sleeping	Generaldiscomfort	Stooling	Mood	Skin	Spitting	-9	-9	-9	3	3	5	5	4	1	4	4	4	33	Singapore	6-12months	Clear	Easy
4428751_1	feeding	sleeping	weight	Breathing	Feeding	Sleeping	Mood	Skin	Generaldiscomfort	Stooling	Spitting	movement	-9	-9	2	3	4	5	1	1	3	4	2	32	United Kingdom	6-12months	Very Clear	Very easy
4428752_1	Feeding	Sleeping	Notcryingmuch	Feeding	Sleeping	Breathing	Mood	Generaldiscomfort	Skin	Stooling	Spitting	activitylevel	learningandgrasping	-9	4	3	2	1	5	4	3	2	1	30	United Kingdom	2-3years	Neither clear nor unclear	Neither easy nor difficult
4428773_1	feeding	sleeping	playing	Feeding	Sleeping	Stooling	Mood	Skin	Breathing	Generaldiscomfort	Spitting	calmhome	goingout	lotsoftalking	3	1	4	2	5	3	2	1	4	36	United Kingdom	1-2years	Neither clear nor unclear	Neither easy nor difficult
4428799_1	health	sleeping	feeding	Stooling	Sleeping	Feeding	Breathing	Generaldiscomfort	Skin	Mood	Spitting	OutdoorActivities	Loneliness	-9	1	4	3	2	5	3	1	2	4	32	Singapore	1-2years	Very Clear	Very easy
4428805_1	eating	sleeping	happiness	Breathing	Sleeping	Feeding	Stooling	Skin	Generaldiscomfort	Mood	Spitting	-9	-9	-9	4	1	3	2	5	1	3	2	4	26	United Kingdom	1-2years	Clear	Easy
4428816_1	food	rest	playing	Breathing	Feeding	Sleeping	Generaldiscomfort	Skin	Stooling	Mood	Spitting	playing	teeth	-9	1	5	2	3	4	3	1	2	4	35	United Kingdom	2-3years	Very Clear	Very easy
4428824_1	Routine	Nutrition	Love	Breathing	Sleeping	Mood	Feeding	Stooling	Generaldiscomfort	Skin	Spitting	-9	-9	-9	2	1	4	3	5	3	1	2	4	37	NewZealand	1-2years	Neither clear nor unclear	Neither easy nor difficult
4428842_1	feeding	sleeping	exercising	Breathing	Feeding	Sleeping	Skin	Generaldiscomfort	Mood	Spitting	Stooling	skin	acne	asthma	1	3	4	1	2	3	4	2	3	39	United Kingdom	0-6months	Neither clear nor unclear	Difficult
4428884_1	sleeping	feeding	happy	Breathing	Feeding	Generaldiscomfort	Skin	Stooling	Mood	Sleeping	Spitting	no	-9	-9	5	5	5	5	3	4	1	4	4	30	United Kingdom	2-3years	Unclear	Difficult
4428891_1	Sleeping	Eating	Playtime	Generaldiscomfort	Breathing	Sleeping	Skin	Stooling	Feeding	Mood	Spitting	notsure	-9	-9	1	3	2	5	4	1	4	2	3	27	NewZealand	2-3years	Neither clear nor unclear	Easy
4428892_1	sleeping	feeding	heath	Breathing	Sleeping	Feeding	Skin	Mood	Generaldiscomfort	Spitting	Stooling	happiness	enviroment	-9	2	3	1	1	2	3	1	1	4	34	NewZealand	2-3years	Clear	Easy
4428894_1	feeding	sleeping	interaction	Breathing	Feeding	Sleeping	Generaldiscomfort	Mood	Stooling	Skin	Spitting	interaction	-9	-9	4	1	2	3	5	4	1	2	3	29	United Kingdom	0-6months	Very Clear	Very easy
4428897_1	playing	feeding	tvwatching	Breathing	Feeding	Mood	Generaldiscomfort	Skin	Sleeping	Spitting	Stooling	teething	skinhealth	ggrowingstronger	4	1	3	2	5	4	2	3	2	32	United Kingdom	2-3years	Very Clear	Very easy
4428913_1	Feeding	Sleeping	Playing	Breathing	Feeding	Sleeping	Generaldiscomfort	Stooling	Skin	Mood	Spitting	Entertainment	Learning	Socialising	2	3	4	5	1	3	1	2	4	42	United Kingdom	1-2years	Very Clear	Very easy
4428920_1	feeding	playing	sleeping	Feeding	Breathing	Sleeping	Mood	Stooling	Skin	Spitting	Generaldiscomfort	none	-9	-9	2	4	1	3	5	2	1	3	1	29	United Kingdom	2-3years	Very Clear	Very easy
4428922_1	sleep	happiness	feeding	Mood	Sleeping	Breathing	Feeding	Stooling	Generaldiscomfort	Skin	Spitting	-9	-9	-9	1	2	1	2	3	3	4	1	2	39	United Kingdom	1-2years	Clear	Easy
4428951_1	Wellbeing&Health	Sleeping	Feeding	Breathing	Feeding	Mood	Sleeping	Generaldiscomfort	Stooling	Skin	Spitting	-9	-9	-9	1	2	4	3	5	1	2	3	4	33	NewZealand	2-3years	Clear	Easy
4428973_1	sleeping	feeding	learning	Mood	Sleeping	Feeding	Stooling	Breathing	Skin	Generaldiscomfort	Spitting	none	-9	-9	4	3	2	1	5	3	2	1	4	30	NewZealand	6-12months	Clear	Very easy
4428975_1	sleeping	feeding	eating	Feeding	Sleeping	Stooling	Mood	Generaldiscomfort	Skin	Breathing	Spitting	eating	-9	-9	2	1	3	4	5	3	1	2	4	35	NewZealand	2-3years	Very Clear	Easy
4428977_1	feeding	sleeping	playing	Breathing	Feeding	Generaldiscomfort	Sleeping	Mood	Skin	Stooling	Spitting	-9	-9	-9	4	1	2	3	5	3	1	2	4	26	NewZealand	2-3years	Neither clear nor unclear	Neither easy nor difficult
4428978_1	sleeping	nutrition	development	Breathing	Sleeping	Feeding	Generaldiscomfort	Stooling	Mood	Skin	Spitting	-9	-9	-9	4	3	2	1	5	2	3	4	1	35	NewZealand	1-2years	Unclear	Easy
4428979_1	Sleeping	Eating	Learning	Sleeping	Feeding	Stooling	Mood	Breathing	Generaldiscomfort	Skin	Spitting	learning	-9	-9	4	1	2	3	5	3	1	2	4	30	Singapore	1-2years	Clear	Easy
4428981_1	sleep	food	brainstimulation	Breathing	Sleeping	Feeding	Stooling	Skin	Generaldiscomfort	Mood	Spitting	behaviour	-9	-9	1	3	2	5	4	1	3	4	2	38	NewZealand	2-3years	Very Clear	Very easy
4428991_1	EatingHealthy	Sleeping	Routine	Breathing	Sleeping	Feeding	Generaldiscomfort	Skin	Stooling	Mood	Spitting	Behaviour	Friends	Listening	4	1	2	3	5	3	1	2	4	25	NewZealand	2-3years	Clear	Neither easy nor difficult
4428992_1	bothofmychildre-9redead	-9	-9	-9	-9	-9	-9	-9	-9	-9	-9	-9	-9	-9	-9	-9	-9	-9	-9	-9	-9	-9	-9	-9	-9	-9	-9	-9
4428993_1	sleeping	feeding	bonding	Breathing	Feeding	Sleeping	Generaldiscomfort	Stooling	Mood	Spitting	Skin	Playing	Humaninteraction	Discoveringnewthings	2	5	5	1	3	1	1	4	2	24	NewZealand	6-12months	Neither clear nor unclear	Easy
4429007_1	mental	books	health	Sleeping	Stooling	Breathing	Mood	Generaldiscomfort	Skin	Spitting	Feeding	education	sleep	tv	3	1	4	4	2	2	1	4	2	36	United Kingdom	0-6months	Very Clear	Easy
4429042_1	security	feeding	sleeping	Breathing	Feeding	Sleeping	Mood	Generaldiscomfort	Skin	Stooling	Spitting	none	no	non	2	3	4	5	1	2	3	4	1	31	United Kingdom	1-2years	Clear	Easy
4429046_1	health	stability	love	Breathing	Feeding	Generaldiscomfort	Sleeping	Stooling	Spitting	Mood	Skin	stability	happiness	active	1	3	4	5	3	1	1	1	1	55	NewZealand	6-12months	Very Unclear	Difficult
4429052_1	Eating	Actice	sleeping	Feeding	Sleeping	Generaldiscomfort	Stooling	Breathing	Mood	Skin	Spitting	-9	-9	-9	1	4	2	3	5	3	1	2	4	38	NewZealand	2-3years	Neither clear nor unclear	Neither easy nor difficult
4429053_1	sleeping	playing	exploring	Breathing	Sleeping	Feeding	Mood	Stooling	Spitting	Skin	Generaldiscomfort	-9	-9	-9	5	2	1	3	4	3	1	2	4	28	United Kingdom	1-2years	Clear	Easy
4429079_1	sleeping	feeding	discipline	Breathing	Sleeping	Generaldiscomfort	Feeding	Mood	Skin	Stooling	Spitting	hairgrowth	teething	-9	5	5	5	2	2	2	1	4	1	25	Singapore	2-3years	Very Clear	Neither easy nor difficult
4429086_1	feeding	sleeping	playing	Breathing	Feeding	Generaldiscomfort	Stooling	Sleeping	Mood	Skin	Spitting	crying	-9	-9	3	1	4	5	2	2	3	4	1	31	Singapore	1-2years	Clear	Very easy
4429116_1	sleep	eat	play	Sleeping	Mood	Feeding	Stooling	Generaldiscomfort	Breathing	Skin	Spitting	friends	air	qualityoffood	1	4	1	2	2	2	2	3	2	33	Singapore	2-3years	Unclear	Neither easy nor difficult
4429120_1	food	drink	sleep	Breathing	Feeding	Sleeping	Generaldiscomfort	Skin	Mood	Stooling	Spitting	no	-9	-9	5	3	4	2	1	1	4	3	2	27	United Kingdom	6-12months	Clear	Easy
4429127_1	feeding/eatingwell	sleeping	lotsoflove	Mood	Breathing	Feeding	Sleeping	Skin	Stooling	Spitting	Generaldiscomfort	temperature	-9	-9	4	1	2	3	5	3	1	2	4	31	NewZealand	0-6months	Unclear	Easy
4429136_1	Feeding	Sleeping	Play/Beingactive	Breathing	Sleeping	Feeding	Mood	Generaldiscomfort	Stooling	Skin	Spitting	-9	-9	-9	2	4	1	3	5	3	1	2	4	29	NewZealand	1-2years	Very Clear	Very easy
4429141_1	Gettingtherightnutrients(eatingwell/therightformula)	Sleepingwellandsoundly	Closecontactwiththeirparents	Breathing	Feeding	Sleeping	Stooling	Skin	Mood	Generaldiscomfort	Spitting	Constructiveplayandlearning	Socilisation	Gettingoutsideandmessy	2	3	4	5	1	2	3	4	1	24	NewZealand	6-12months	Clear	Very easy
4429145_1	Health	Happiness	Love	Breathing	Feeding	Generaldiscomfort	Sleeping	Stooling	Skin	Mood	Spitting	-9	-9	-9	5	1	2	3	4	4	1	2	3	29	NewZealand	1-2years	Clear	Easy
4429146_1	Feeding	Sleeping	Happiness	Breathing	Feeding	Mood	Sleeping	Generaldiscomfort	Stooling	Skin	Spitting	Mood	Comfort	Attentiveness	4	1	2	3	5	3	1	2	4	39	United Kingdom	2-3years	Very Clear	Very easy
4429167_1	nothing	nothing	nothing	Breathing	Sleeping	Stooling	Generaldiscomfort	Spitting	Mood	Skin	Feeding	nothing	nothing	nothing	2	5	3	1	4	4	1	2	3	35	United Kingdom	1-2years	Very Clear	Very easy
4429172_1	LEARNNG	EATING	SLEEPING	Generaldiscomfort	Breathing	Sleeping	Stooling	Feeding	Mood	Spitting	Skin	LEARNING	-9	-9	5	2	1	3	4	1	3	4	2	32	United Kingdom	2-3years	Very Clear	Very easy
4429178_1	Contentment	Feeding	Sleeping	Breathing	Mood	Generaldiscomfort	Feeding	Sleeping	Stooling	Skin	Spitting	Learning	Fitness	Experiences	1	3	2	4	5	3	1	2	4	40	United Kingdom	2-3years	Very Clear	Very easy
4429181_1	Feeding	Sleeping	Active/StimulatingPlay	Breathing	Feeding	Sleeping	Mood	Skin	Generaldiscomfort	Stooling	Spitting	ActiveandStimulatingPlay	Hydration	-9	5	1	3	2	4	3	1	2	4	23	United Kingdom	2-3years	Unclear	Easy
4429205_1	feeding	sleeping	cleanliness	Breathing	Feeding	Sleeping	Mood	Stooling	Skin	Generaldiscomfort	Spitting	-9	-9	-9	5	3	4	2	1	4	1	2	3	35	United Kingdom	1-2years	Very Clear	Very easy
4429207_1	Sleep	Feeding	Happiness	Breathing	Sleeping	Mood	Feeding	Generaldiscomfort	Stooling	Skin	Spitting	Friendships	Socialskills	speech	1	4	2	3	5	3	1	2	4	34	United Kingdom	2-3years	Very Clear	Very easy
4429227_1	feeding	loving	playing	Feeding	Breathing	Sleeping	Generaldiscomfort	Spitting	Stooling	Mood	Skin	loving	playing	calm	5	1	3	2	4	1	3	2	4	30	United Kingdom	6-12months	Clear	-9
4429249_1	Breastfeedondemand	Comfortable	cleanclothing	Breathing	Generaldiscomfort	Feeding	Stooling	Skin	Sleeping	Mood	Spitting	Beingentertained	Stimulatedevelopment	Socialinteractions	2	3	4	5	1	4	1	2	3	30	United Kingdom	0-6months	Clear	Easy
4429257_1	feeding	sleeping	exercise	Breathing	Feeding	Sleeping	Stooling	Generaldiscomfort	Mood	Skin	Spitting	manners	health	clean	1	4	2	3	5	3	1	2	4	35	United Kingdom	1-2years	-9	Very easy
4429264_1	eating	growing	sleeping	Breathing	Feeding	Sleeping	Stooling	Generaldiscomfort	Mood	Skin	Spitting	alertness	activityrate	cheerfulness	4	1	2	3	5	3	1	2	4	40	Singapore	2-3years	Very Clear	Very easy
4429280_1	feeding	sleeping	happiness	Breathing	Feeding	Sleeping	Generaldiscomfort	Skin	Mood	Stooling	Spitting	-9	-9	-9	2	1	4	5	3	4	3	1	2	26	United Kingdom	6-12months	Very Clear	Very easy
4429283_1	safe	happy	housed	Breathing	Sleeping	Feeding	Stooling	Generaldiscomfort	Mood	Skin	Spitting	-9	-9	-9	5	3	5	1	1	1	1	4	1	51	NewZealand	2-3years	Very Clear	Very easy
4429300_1	health	feeding	stimulaton	Sleeping	Feeding	Stooling	Skin	Breathing	Generaldiscomfort	Mood	Spitting	social	contact	-9	2	1	4	5	3	3	1	2	4	32	United Kingdom	1-2years	Clear	Easy
4429306_1	feeding	sleeping	exercise	Breathing	Sleeping	Feeding	Stooling	Generaldiscomfort	Skin	Mood	Spitting	learning	-9	-9	4	3	2	1	5	3	4	1	2	42	United Kingdom	2-3years	Clear	Easy
4429308_1	sleeping	socialising	playing	Sleeping	Generaldiscomfort	Breathing	Stooling	Skin	Mood	Feeding	Spitting	motordevelopment	-9	-9	4	3	2	1	5	1	4	2	3	29	United Kingdom	6-12months	Very Clear	Very easy
4429375_1	sleeping	feeding	stimulation	Breathing	Generaldiscomfort	Mood	Skin	Stooling	Feeding	Spitting	Sleeping	exercise	-9	-9	4	3	2	1	5	3	1	2	4	37	United Kingdom	1-2years	Unclear	Difficult
4429379_1	sleeping	eating	goingtotheloo	Sleeping	Feeding	Stooling	Breathing	Mood	Generaldiscomfort	Skin	Spitting	-9	-9	-9	5	5	3	3	5	2	4	3	4	-9	-9	-9	Clear	-9
4429382_1	sleeping	feeding	mentalwellbeing	Breathing	Sleeping	Feeding	Mood	Stooling	Generaldiscomfort	Skin	Spitting	socialinteraction	confidence	-9	2	3	4	5	1	3	1	2	4	39	United Kingdom	2-3years	Very Clear	Very easy
4429386_1	safety	nutrition	stability	Breathing	Feeding	Sleeping	Mood	Skin	Stooling	Generaldiscomfort	Spitting	development	-9	-9	3	2	4	5	1	2	4	3	1	36	United Kingdom	0-6months	Very Clear	Very easy
4429388_1	Sleeping	Feeding	Play	Breathing	Sleeping	Feeding	Mood	Skin	Stooling	Generaldiscomfort	Spitting	BrainDevelopment	Physicalandemotio-9lsafety	Spiritualnurturing	4	1	3	2	5	3	1	2	4	34	NewZealand	2-3years	Clear	Very easy
4429393_1	Feeding	Sleeping	Playing	Breathing	Feeding	Sleeping	Mood	Stooling	Generaldiscomfort	Skin	Spitting	Emotio-9l	Mental	Physical	2	3	4	5	1	2	3	4	1	33	United Kingdom	1-2years	Very Clear	Very easy
4429395_1	health	happy	non	Sleeping	Feeding	Breathing	Generaldiscomfort	Stooling	Skin	Mood	Spitting	non	non	non	5	2	1	5	3	3	2	4	1	47	United Kingdom	2-3years	Clear	Easy
4429397_1	Sleep	Diet	Exercise/Physicalmovement/development	Breathing	Sleeping	Feeding	Stooling	Skin	Generaldiscomfort	Mood	Spitting	None/Dontknow	-9	-9	5	1	2	3	4	3	1	2	4	28	NewZealand	2-3years	Clear	Very easy
4429412_1	playing	sleeping	feeding	Feeding	Sleeping	Skin	Mood	Spitting	Generaldiscomfort	Breathing	Stooling	kidssong	watchingtv	gooingoutside	3	1	2	5	4	3	1	2	4	33	Singapore	1-2years	Very Clear	Very easy
4429414_1	Feeding	Resting	Care	Breathing	Feeding	Sleeping	Generaldiscomfort	Mood	Stooling	Spitting	Skin	Care	Play	Makingfriends	4	3	3	4	1	1	1	1	1	27	NewZealand	2-3years	Unclear	Neither easy nor difficult
4429420_1	safety	supervision	feeding	Breathing	Feeding	Sleeping	Generaldiscomfort	Stooling	Spitting	Skin	Mood	safety	lookingafter	playtime	4	1	2	3	5	3	1	2	4	33	United Kingdom	1-2years	Very Clear	Very easy
4429425_1	Nutrition	Sleep	Exercise	Breathing	Feeding	Sleeping	Stooling	Mood	Generaldiscomfort	Spitting	Skin	-9	-9	-9	2	3	4	5	1	3	2	1	4	43	NewZealand	1-2years	Clear	Very easy
4429429_1	health	feeding	behaviour	Breathing	Feeding	Sleeping	Mood	Generaldiscomfort	Stooling	Skin	Spitting	behaviour	toilettrain	-9	4	4	5	5	4	3	1	4	2	36	Singapore	2-3years	Clear	Neither easy nor difficult
4429431_1	-9	-9	-9	-9	-9	-9	-9	-9	-9	-9	-9	-9	-9	-9	-9	-9	-9	-9	-9	-9	-9	-9	-9	-9	-9	-9	-9	-9
4429489_1	Fedahealthydiet	Lovedandnutured	Haveasenseofbelonging	Feeding	Mood	Sleeping	Skin	Generaldiscomfort	Stooling	Breathing	Spitting	-9	-9	-9	1	5	5	3	1	1	1	4	1	40	NewZealand	2-3years	Neither clear nor unclear	Neither easy nor difficult
4429491_1	Safety	Health	Emotio-9lwellbeing	Feeding	Sleeping	Stooling	Skin	Mood	Breathing	Generaldiscomfort	Spitting	Emotio-9llystable	loved	-9	2	5	4	1	4	1	3	4	2	34	NewZealand	1-2years	Clear	Easy
4429496_1	Sleeping	eating	behaving	Generaldiscomfort	Stooling	Sleeping	Feeding	Breathing	Mood	Spitting	Skin	no	-9	-9	3	3	4	3	3	3	2	2	1	37	Singapore	2-3years	Very Clear	Very easy
4429498_1	healthy	feeding	sleeping	Feeding	Sleeping	Skin	Stooling	Breathing	Generaldiscomfort	Mood	Spitting	happy	-9	-9	4	3	3	5	2	1	4	3	2	38	NewZealand	1-2years	Neither clear nor unclear	Easy
4429509_1	nurturing	positivity	comfort	Breathing	Generaldiscomfort	Mood	Feeding	Stooling	Sleeping	Skin	Spitting	freshair	play	interaction	3	1	5	1	1	1	4	4	3	51	United Kingdom	2-3years	Clear	Very easy
4429510_1	feeding	sleeping	laughing	Breathing	Feeding	Generaldiscomfort	Sleeping	Mood	Stooling	Skin	Spitting	-9	-9	-9	4	1	2	3	5	1	2	4	3	24	NewZealand	2-3years	Very Clear	Very easy
4429511_1	feeding	sleeping	happiness	Generaldiscomfort	Breathing	Sleeping	Feeding	Skin	Mood	Stooling	Spitting	temperature	-9	-9	5	1	2	3	4	3	1	2	4	35	United Kingdom	2-3years	Very Clear	Very easy
4429526_1	nurture	sleep	growing	Sleeping	Feeding	Breathing	Skin	Generaldiscomfort	Mood	Stooling	Spitting	nurture	-9	-9	1	5	2	3	4	1	3	4	2	35	NewZealand	1-2years	Clear	Easy
4429541_1	Feeding	MentalHealth	Sleeping	Feeding	Mood	Sleeping	Stooling	Breathing	Generaldiscomfort	Skin	Spitting	-9	-9	-9	2	3	4	5	1	3	1	2	4	18	United Kingdom	6-12months	Clear	Very easy
4429564_1	Sleeping	Health	Happy	Breathing	Feeding	Stooling	Sleeping	Mood	Generaldiscomfort	Skin	Spitting	-9	-9	-9	1	3	4	2	5	3	1	2	4	26	NewZealand	1-2years	Clear	Easy
4429581_1	Feeding	Sleeping	Reading	Spitting	Mood	Sleeping	Skin	Feeding	Stooling	Generaldiscomfort	Breathing	Perso-9lDevelopment	Conversing	Interaction	4	1	1	4	4	4	1	3	2	30	Singapore	1-2years	Unclear	Easy
4429620_1	sleeping	-9	-9	Sleeping	Mood	Generaldiscomfort	Feeding	Skin	Spitting	Stooling	Breathing	-9	-9	-9	1	1	2	4	3	2	1	2	3	36	NewZealand	0-6months	Clear	Easy
4429622_1	sleeping	diet	learning	Sleeping	Feeding	Breathing	Stooling	Mood	Generaldiscomfort	Skin	Spitting	playing	socialising	happiness	2	3	4	5	1	3	2	1	4	27	United Kingdom	2-3years	Clear	Easy
4429626_1	Feeding	Sleeping	Mood	Sleeping	Generaldiscomfort	Feeding	Breathing	Stooling	Skin	Spitting	Mood	Behavior	-9	-9	3	3	4	4	2	1	1	1	4	32	NewZealand	6-12months	Clear	Easy
4429628_1	Diet	Stimulation	Sleeping	Feeding	Breathing	Mood	Sleeping	Stooling	Generaldiscomfort	Spitting	Skin	no	-9	-9	4	3	2	1	5	3	2	1	4	41	NewZealand	2-3years	Neither clear nor unclear	Difficult
4429632_1	Crying	Behavior	Eating	Sleeping	Generaldiscomfort	Stooling	Breathing	Feeding	Skin	Spitting	Mood	-9	-9	-9	3	2	4	5	1	1	1	1	3	31	NewZealand	6-12months	Clear	Easy
4429642_1	feeding	sleeping	playing	Feeding	Breathing	Sleeping	Stooling	Mood	Skin	Generaldiscomfort	Spitting	learning	watching	thinking	4	1	2	5	3	2	1	4	3	46	Singapore	2-3years	Clear	Easy
4429646_1	health	wellbeing	excercise	Sleeping	Mood	Skin	Breathing	Generaldiscomfort	Feeding	Spitting	Stooling	no	no	no	1	1	1	1	1	1	1	1	1	61	United Kingdom	2-3years	Very Clear	Very easy
4429852_1	Feeding	Sleeping	Development	Sleeping	Feeding	Breathing	Mood	Skin	Generaldiscomfort	Spitting	Stooling	Hearing	Vision	-9	4	1	2	3	5	3	1	2	4	31	NewZealand	0-6months	Clear	Very easy
4429908_1	walking	sleeping	learning	Breathing	Spitting	Skin	Mood	Sleeping	Generaldiscomfort	Feeding	Stooling	feeling	-9	-9	1	4	5	3	2	1	2	4	3	32	Singapore	1-2years	Neither clear nor unclear	Neither easy nor difficult
4429913_1	healthy	feeding	clean	Breathing	Feeding	Stooling	Sleeping	Generaldiscomfort	Spitting	Skin	Mood	-9	-9	-9	3	1	3	1	1	1	1	1	1	29	NewZealand	1-2years	Very Clear	Very easy
4429916_1	Healthy	feeding	Education	Breathing	Feeding	Mood	Sleeping	Generaldiscomfort	Stooling	Skin	Spitting	Feeding	Education	Health	4	2	2	3	5	1	1	3	4	34	Singapore	1-2years	Clear	Easy
4429960_1	health	feeding	sleeping	Feeding	Generaldiscomfort	Breathing	Stooling	Sleeping	Mood	Skin	Spitting	hygiene	education	socialskills	1	2	4	5	3	2	3	4	1	40	Singapore	2-3years	Very Clear	Easy
4429961_1	Feeding	Sleeping	Learning	Breathing	Spitting	Sleeping	Feeding	Stooling	Skin	Mood	Generaldiscomfort	No	-9	-9	3	2	1	1	4	2	4	1	3	31	Singapore	1-2years	Neither clear nor unclear	Difficult
4429973_1	EATING	SLEEPING	PLAYING	Feeding	Sleeping	Mood	Breathing	Generaldiscomfort	Stooling	Skin	Spitting	NONE	-9	-9	2	1	2	2	2	1	2	1	4	25	NewZealand	2-3years	Unclear	Easy
4429976_1	eatingwell	sleepingwell	cleaniness	Breathing	Feeding	Stooling	Sleeping	Generaldiscomfort	Mood	Skin	Spitting	nil	nil	nil	3	1	5	4	3	4	2	3	3	35	Singapore	2-3years	Neither clear nor unclear	Easy
4429981_1	feeding	sleeping	givingtime	Breathing	Feeding	Sleeping	Stooling	Spitting	Mood	Skin	Generaldiscomfort	playing	reading	hearing	3	1	4	4	2	2	4	1	1	29	Singapore	2-3years	Very Clear	Easy
4430044_1	FEEDING	SLEEPING	HEALTH	Feeding	Sleeping	Generaldiscomfort	Breathing	Stooling	Spitting	Mood	Skin	NO	-9	-9	2	5	4	3	1	3	1	2	4	30	Singapore	0-6months	Clear	Easy
4430134_1	feed	sleep	learn	Feeding	Sleeping	Mood	Breathing	Stooling	Skin	Generaldiscomfort	Spitting	learning	-9	-9	4	1	2	3	5	3	1	2	4	33	Singapore	2-3years	Very Clear	Very easy
4430153_1	feeding	Sleeping	Running	Generaldiscomfort	Mood	Feeding	Stooling	Skin	Sleeping	Breathing	Spitting	Activity	Food	healthy	3	5	4	1	2	4	1	3	2	29	Singapore	2-3years	Clear	Easy
4430309_1	healthandwellbeing	feeding	sleeping	Breathing	Feeding	Mood	Sleeping	Generaldiscomfort	Stooling	Skin	Spitting	dentalhygein	-9	-9	2	1	5	3	4	1	3	4	2	27	United Kingdom	2-3years	Clear	Easy
4430328_1	feeding	sleeping	playing	Breathing	Feeding	Sleeping	Stooling	Generaldiscomfort	Skin	Mood	Spitting	-9	-9	-9	2	3	4	5	1	2	4	3	1	28	NewZealand	6-12months	Clear	Very easy
4430329_1	feeding	drinkingmilk	sleeping	Breathing	Feeding	Sleeping	Stooling	Skin	Generaldiscomfort	Mood	Spitting	playing	nofever	-9	1	3	2	4	5	3	1	2	4	32	Singapore	2-3years	Clear	Easy
4430332_1	feeding	health	inteligent	Breathing	Spitting	Stooling	Skin	Generaldiscomfort	Feeding	Mood	Sleeping	no	-9	-9	1	4	2	3	5	3	2	1	4	34	Singapore	6-12months	Clear	Very easy
4430336_1	feeding	sleeping	happy	Feeding	Sleeping	Breathing	Stooling	Generaldiscomfort	Skin	Mood	Spitting	-9	-9	-9	2	5	4	3	1	2	3	4	1	39	United Kingdom	1-2years	Clear	Neither easy nor difficult
4430337_1	healthy	excerise	lovingfamily	Breathing	Sleeping	Feeding	Skin	Generaldiscomfort	Mood	Spitting	Stooling	-9	-9	-9	2	3	4	5	1	3	2	1	4	24	NewZealand	1-2years	Clear	Neither easy nor difficult
4430381_1	Eatingwell	Sleepingwell	Overallhealth	Breathing	Generaldiscomfort	Mood	Sleeping	Feeding	Skin	Stooling	Spitting	Takingvitaminsupplements	Generalapproachtolife	Interactionwithsiblings	4	2	1	3	5	3	2	1	4	37	NewZealand	2-3years	Clear	Easy
4430394_1	health	eating	sleeping	Mood	Stooling	Generaldiscomfort	Feeding	Sleeping	Breathing	Skin	Spitting	drinkingenough	cough/runnynose	-9	3	5	4	2	1	2	4	3	1	35	Singapore	2-3years	Unclear	Difficult
4430396_1	FEEDING	SLEEPING	POOING&PEEING	Feeding	Sleeping	Stooling	Breathing	Spitting	Skin	Generaldiscomfort	Mood	PLAY	EDUCATION	SOCIAL	4	3	2	1	5	1	1	4	1	35	Singapore	0-6months	Unclear	Difficult
4430408_1	Feeding	sleeping	health	Breathing	Generaldiscomfort	Feeding	Sleeping	Stooling	Mood	Spitting	Skin	Schooling	-9	-9	2	2	5	4	3	1	1	1	1	22	Singapore	0-6months	Very Clear	Easy
4430418_1	Health	Happiness	Emotion	Feeding	Sleeping	Stooling	Mood	Spitting	Skin	Breathing	Generaldiscomfort	Emotion	Wellmanner	Happinss	2	3	5	4	1	2	4	3	1	26	Singapore	6-12months	Clear	Easy
4430419_1	enoughofsleep	appropriatefoodfornutrient	enoughofinteractionsuchasplayandexercise	Sleeping	Feeding	Stooling	Breathing	Mood	Skin	Generaldiscomfort	Spitting	schooling	nurturing	-9	2	3	4	5	1	2	3	4	1	48	Singapore	1-2years	Clear	Easy
4430430_1	Feeding	Health	Sleeping	Generaldiscomfort	Breathing	Spitting	Feeding	Stooling	Sleeping	Skin	Mood	Education	Hairisnotgrowingalot	Height	3	1	2	4	5	3	1	2	4	38	Singapore	1-2years	Clear	Easy
4430472_1	reading	eating	exercise	Breathing	Sleeping	Skin	Feeding	Mood	Generaldiscomfort	Stooling	Spitting	hearing	thinking	counting	2	5	2	3	3	1	3	4	1	30	Singapore	1-2years	Clear	Neither easy nor difficult
4430646_1	BEHAVIOUR	FEEDING	SLEEPING	Breathing	Generaldiscomfort	Mood	Skin	Sleeping	Feeding	Stooling	Spitting	STUDIES	POLITENESS	SOCIALSKILLS	4	3	4	5	3	1	3	2	1	28	Singapore	2-3years	Very Clear	Neither easy nor difficult
4430702_1	Sleeping	Feeding	Activity	Sleeping	Breathing	Feeding	Stooling	Generaldiscomfort	Mood	Skin	Spitting	Emotio-9lwellbeing	-9	-9	1	4	2	3	5	3	1	2	4	26	NewZealand	2-3years	Clear	Very easy
4430703_1	Feeding	Sleep	development	Breathing	Sleeping	Feeding	Mood	Skin	Generaldiscomfort	Stooling	Spitting	Devolpment	DentalHealth	-9	5	4	2	1	3	1	4	2	3	28	NewZealand	6-12months	Very Clear	Very easy
4430723_1	Feeding	Playtime	Sleeping	Feeding	Sleeping	Breathing	Stooling	Generaldiscomfort	Skin	Mood	Spitting	BeingActive	Growth	Digestingfoodwell	5	2	3	1	4	3	1	2	4	37	NewZealand	0-6months	Unclear	Easy
4430753_1	sleeping	feeding	nutrition	Sleeping	Feeding	Mood	Stooling	Generaldiscomfort	Breathing	Skin	Spitting	Nutrition	-9	-9	5	3	4	2	1	2	3	4	1	38	Singapore	2-3years	Clear	Easy
4430757_1	feeding	sleeping	love	Sleeping	Feeding	Breathing	Stooling	Generaldiscomfort	Mood	Skin	Spitting	love	happy	-9	4	1	2	3	5	3	1	1	4	36	NewZealand	2-3years	Clear	Easy
4430852_1	Feeding	Love	Sleeping	Feeding	Sleeping	Breathing	Mood	Generaldiscomfort	Stooling	Spitting	Skin	Love	Playtime	Hygine	2	5	1	2	1	3	1	4	3	20	NewZealand	6-12months	Very Clear	Very easy
4430875_1	Feeding	Sleeping	Playing	Breathing	Feeding	Sleeping	Skin	Spitting	Stooling	Mood	Generaldiscomfort	Learning	-9	-9	1	4	2	5	2	3	1	4	2	40	NewZealand	2-3years	Clear	Neither easy nor difficult
4430892_1	sleeping	feeding	playing	Breathing	Sleeping	Mood	Feeding	Skin	Stooling	Generaldiscomfort	Spitting	Play	Learning	Conversing	3	1	4	2	5	1	3	4	2	23	NewZealand	1-2years	Very Clear	Very easy
4430964_1	breastfeeding	eatinghealthyfood	sleep	Breathing	Generaldiscomfort	Feeding	Sleeping	Stooling	Mood	Skin	Spitting	talking	walking	smiling	3	2	5	4	2	1	4	1	1	32	Singapore	6-12months	Very Clear	Easy
4431009_1	feeding	learning	growing	Feeding	Breathing	Skin	Stooling	Mood	Generaldiscomfort	Sleeping	Spitting	growing	learning	healthy	1	5	2	3	4	2	4	3	1	35	Singapore	2-3years	-9	-9
4431065_1	healthy	Feeding	Happy	Breathing	Feeding	Sleeping	Generaldiscomfort	Skin	Stooling	Mood	Spitting	Healthy	Motorskills	-9	3	2	5	4	1	2	4	1	3	32	NewZealand	6-12months	Very Clear	Very easy
4431131_1	sleeping	food	socialising	Breathing	Sleeping	Feeding	Stooling	Mood	Skin	Generaldiscomfort	Spitting	activities	peergroup	environment	2	1	1	1	1	1	1	2	4	38	Singapore	2-3years	Neither clear nor unclear	Difficult
4431138_1	Feeding	Sleeping	Interaction	Breathing	Feeding	Sleeping	Stooling	Spitting	Generaldiscomfort	Skin	Mood	Development	-9	-9	5	4	2	3	1	2	1	3	4	18	NewZealand	0-6months	Very Clear	Very easy
4431140_1	iNTELIGENT	SLEEPING	PLAYING	Stooling	Breathing	Mood	Skin	Sleeping	Feeding	Spitting	Generaldiscomfort	pLAYING	INTELLIGENT	-9	1	5	4	2	2	2	3	1	4	31	Singapore	2-3years	Very Clear	Very easy
4431147_1	Feeding	Sleeping	Studying	Feeding	Breathing	Sleeping	Mood	Stooling	Spitting	Generaldiscomfort	Skin	no	-9	-9	3	4	1	2	5	4	1	2	3	27	Singapore	1-2years	Neither clear nor unclear	Easy
4431152_1	sleep	feeding	love	Breathing	Sleeping	Feeding	Mood	Generaldiscomfort	Skin	Stooling	Spitting	-9	-9	-9	2	1	3	5	1	1	3	3	4	22	NewZealand	1-2years	Clear	Easy
4431156_1	BreastMilk	Skintoskin	Sleep	Breathing	Feeding	Skin	Mood	Sleeping	Stooling	Generaldiscomfort	Spitting	guthealth	-9	-9	5	1	4	2	3	1	1	1	4	32	NewZealand	2-3years	Very Unclear	Easy
4431157_1	Feeding	Sleeping	Playing	Breathing	Feeding	Sleeping	Stooling	Generaldiscomfort	Mood	Spitting	Skin	Playing	-9	-9	4	3	2	1	5	3	4	1	2	40	Singapore	6-12months	Clear	Easy
4431164_1	feeding	sleeping	loving	Feeding	Sleeping	Breathing	Mood	Stooling	Skin	Spitting	Generaldiscomfort	bowelmovements	healthandwellbeing	loveandcare	5	1	2	3	4	2	3	4	1	-9	-9	-9	Clear	Very easy
4431164_1	feeding	sleeping	loving	Feeding	Sleeping	Breathing	Mood	Stooling	Skin	Spitting	Generaldiscomfort	bowelmovements	healthandwellbeing	loveandcare	5	1	2	3	4	2	3	4	1	-9	-9	-9	Clear	Very easy
4431326_1	feeding	healthy	happy	Breathing	Feeding	Sleeping	Mood	Generaldiscomfort	Stooling	Skin	Spitting	sleeping	cryingtoomuch	reachingmilestones	2	3	5	4	1	4	1	3	2	35	NewZealand	0-6months	Unclear	Easy
4431334_1	feeding	playing	sleeging	Feeding	Sleeping	Mood	Breathing	Stooling	Skin	Spitting	Generaldiscomfort	-9	-9	-9	1	5	2	4	5	3	2	1	1	23	Singapore	2-3years	Very Clear	Easy
4431348_1	FEEDING	SLEEPING	HAPPINESS	Breathing	Sleeping	Mood	Skin	Feeding	Generaldiscomfort	Spitting	Stooling	-9	-9	-9	3	1	5	2	4	2	1	4	3	30	NewZealand	2-3years	Clear	Easy
4431355_1	Sleeping	Feeding	Happy	Sleeping	Feeding	Mood	Breathing	Skin	Generaldiscomfort	Stooling	Spitting	-9	-9	-9	3	5	1	2	4	3	1	2	4	32	NewZealand	6-12months	Clear	Very easy
4431369_1	feeding	sleeping	routine	Breathing	Mood	Sleeping	Feeding	Skin	Stooling	Spitting	Generaldiscomfort	-9	-9	-9	4	1	1	5	5	4	1	4	4	34	NewZealand	1-2years	Very Unclear	Very difficult
4431374_1	HealthyDiet	Enoughsleep	Health	Breathing	Feeding	Sleeping	Mood	Generaldiscomfort	Stooling	Skin	Spitting	Heishappy	Routine	-9	2	3	4	5	1	2	3	4	1	27	NewZealand	0-6months	Very Clear	Very easy
4431375_1	sleeping	happiness	Hugs/Love	Breathing	Sleeping	Mood	Feeding	Generaldiscomfort	Stooling	Spitting	Skin	Socialinteraction	Play/activity	Love/Hugs	1	3	1	3	4	4	4	1	4	32	NewZealand	2-3years	Unclear	Neither easy nor difficult
4431404_1	Sleeping	Feeding	Health	Sleeping	Feeding	Skin	Stooling	Mood	Breathing	Generaldiscomfort	Spitting	Play	Growthdevelopment	Braindevelopment	3	1	4	5	2	2	3	4	1	40	Singapore	2-3years	Clear	Very easy
4431447_1	sleeping	food	clothes	Sleeping	Breathing	Mood	Skin	Stooling	Feeding	Generaldiscomfort	Spitting	environment	-9nny	infantcarecentre	4	2	1	3	5	3	1	2	4	36	Singapore	1-2years	Clear	Easy
4431451_1	feedimg	sleeping	health	Breathing	Feeding	Sleeping	Generaldiscomfort	Skin	Spitting	Mood	Stooling	health	development	nutrition	2	3	4	2	3	1	1	1	1	37	NewZealand	0-6months	Very Clear	Very easy
4431497_1	Safety	PhysicalRest	Feeding	Breathing	Generaldiscomfort	Feeding	Sleeping	Mood	Skin	Stooling	Spitting	socialdevelopment	educatio-9ldevelopment	-9	5	3	5	5	3	1	1	1	1	34	Singapore	2-3years	Unclear	Very easy
4431500_1	Sleeping	Feeding	Learning	Sleeping	Feeding	Breathing	Generaldiscomfort	Stooling	Mood	Spitting	Skin	ToiletTraining	Discipline	-9	3	1	5	3	5	3	1	3	3	38	NewZealand	1-2years	Very Clear	Neither easy nor difficult
4431506_1	feeding	sleeping	healthy	Breathing	Feeding	Sleeping	Skin	Stooling	Mood	Generaldiscomfort	Spitting	happyness	clean	healthy	1	1	5	3	5	4	4	1	4	32	NewZealand	0-6months	Very Clear	Easy
4431510_1	sleeping	feeding	learning	Sleeping	Feeding	Stooling	Mood	Generaldiscomfort	Skin	Breathing	Spitting	speechdevelopment	perso-9litydevelopment	-9	5	1	2	3	4	3	2	1	4	31	Singapore	2-3years	Unclear	Neither easy nor difficult
4431517_1	feeding	sleeping	growing	Breathing	Stooling	Generaldiscomfort	Feeding	Skin	Spitting	Mood	Sleeping	education	entertainment	health	5	3	1	5	1	1	1	1	1	30	NewZealand	2-3years	Very Clear	-9
4431731_1	feeding	love	sleeping	Breathing	Feeding	Sleeping	Mood	Generaldiscomfort	Stooling	Skin	Spitting	positivetouch	attention	playtime	4	1	2	3	5	3	1	2	4	34	NewZealand	0-6months	Very Clear	Neither easy nor difficult
4431745_1	sleeping	feeding	playing	Sleeping	Feeding	Breathing	Skin	Generaldiscomfort	Stooling	Mood	Spitting	skin	Mood	Stooling	2	3	4	3	3	1	3	3	1	26	NewZealand	1-2years	Clear	Easy
4431795_1	feeding	sleeping	learning	Breathing	Sleeping	Feeding	Mood	Generaldiscomfort	Skin	Stooling	Spitting	Happiness	Willingnestoexplore	-9	3	4	5	2	1	2	3	4	1	29	NewZealand	1-2years	Very Clear	Easy
4431800_1	feeding	sleeping	learning	Feeding	Sleeping	Breathing	Stooling	Skin	Generaldiscomfort	Mood	Spitting	speaking	listening	behavior	1	5	1	1	4	1	1	4	1	31	Singapore	6-12months	Unclear	Very easy
4431802_1	Feeding	Sleeping	education	Feeding	Sleeping	Breathing	Stooling	Mood	Skin	Generaldiscomfort	Spitting	-9	-9	-9	3	3	1	3	4	1	1	2	1	40	Singapore	0-6months	Unclear	Easy
4431859_1	feeding	sleeping	-9	Sleeping	Stooling	Generaldiscomfort	Feeding	Breathing	Spitting	Skin	Mood	ok	-9	-9	3	5	4	3	3	4	3	2	3	35	Singapore	0-6months	Neither clear nor unclear	Neither easy nor difficult
4431879_1	Feeding	Sleeping	Playing	Breathing	Feeding	Stooling	Sleeping	Skin	Mood	Generaldiscomfort	Spitting	Playfullness	Growth	-9	1	3	4	5	2	4	3	1	2	27	United Kingdom	0-6months	Very Clear	Very easy
4431880_1	goodhomecookedmeals	adequatesleep	cleansurroundings	Breathing	Feeding	Sleeping	Mood	Skin	Stooling	Generaldiscomfort	Spitting	playing	growinginheight	mentalwellbeing	2	3	4	1	5	1	4	2	3	34	United Kingdom	2-3years	Very Clear	Very easy
4431881_1	feeding	sleeping	love	Breathing	Feeding	Sleeping	Stooling	Mood	Skin	Spitting	Generaldiscomfort	love	caring	happy	1	4	2	5	3	4	3	1	2	25	United Kingdom	0-6months	Very Clear	Very easy
4431884_1	health	eating	drinking	Feeding	Sleeping	Breathing	Skin	Mood	Generaldiscomfort	Stooling	Spitting	happiness	laughing	playing	3	1	2	5	4	3	2	1	4	33	United Kingdom	1-2years	Very Clear	Very easy
4431892_1	feeding	sleeping	cleanliness	Breathing	Feeding	Sleeping	Stooling	Skin	Generaldiscomfort	Mood	Spitting	-9	-9	-9	2	1	4	5	3	-9	-9	-9	-9	27	United Kingdom	0-6months	Very Clear	-9
4431893_1	eatingwell	sleeping	playtime	Breathing	Sleeping	Feeding	Mood	Stooling	Generaldiscomfort	Skin	Spitting	socialising	-9	-9	1	5	1	2	1	3	1	2	2	28	United Kingdom	6-12months	Very Clear	Very easy
4431896_1	sleeping	feeding	playing	Sleeping	Feeding	Breathing	Stooling	Generaldiscomfort	Skin	Mood	Spitting	Happiness	Hobbies	Socialskills	1	4	5	2	3	2	1	3	4	-9	-9	-9	Very Clear	Very easy
4431900_1	sleeping	moving	goodmood	Sleeping	Stooling	Feeding	Mood	Breathing	Skin	Generaldiscomfort	Spitting	-9	-9	-9	5	1	4	1	3	4	1	3	3	28	United Kingdom	6-12months	Very Clear	Very easy
4431902_1	feeding	sleeping	-9ppies	Sleeping	Stooling	Feeding	Breathing	Mood	Skin	Generaldiscomfort	Spitting	no	-9	-9	2	2	2	3	3	2	1	1	3	28	United Kingdom	2-3years	Neither clear nor unclear	Easy
4431903_1	-9ptimes/Sleep	Food&Nutrition/Appetites	Overalldevelopment	Mood	Sleeping	Feeding	Stooling	Skin	Generaldiscomfort	Breathing	Spitting	Braindevelopment	Eyehealth	-9	4	1	5	2	3	3	2	1	4	37	Singapore	1-2years	Very Clear	Very easy
4431904_1	sleeping	cleanclothes	feeding	Breathing	Sleeping	Mood	Generaldiscomfort	Feeding	Stooling	Skin	Spitting	health	mood	comfort	5	1	3	2	4	1	4	2	3	27	United Kingdom	6-12months	Very Clear	Very easy
4431908_1	feeding	sleeping	bathing	Feeding	Sleeping	Stooling	Mood	Generaldiscomfort	Breathing	Skin	Spitting	activities	family	-9	5	2	4	3	1	3	4	2	1	35	United Kingdom	0-6months	Very Clear	Easy
4431910_1	feeding	sleeping	emotio-9lwellbeing	Breathing	Feeding	Sleeping	Stooling	Generaldiscomfort	Skin	Mood	Spitting	qualitativetimewithfamily	engaginginrhymesandstories	washinghandsandcleaningteeth	2	3	4	5	1	2	2	1	4	57	United Kingdom	2-3years	Very Clear	Neither easy nor difficult
4431912_1	nutrition	sleeping	exercise	Feeding	Breathing	Skin	Mood	Sleeping	Generaldiscomfort	Stooling	Spitting	-9	-9	-9	5	1	2	3	4	4	1	2	3	30	United Kingdom	2-3years	Very Clear	Very easy
4431916_1	feeding	sleeping	clothing	Breathing	Sleeping	Mood	Feeding	Skin	Stooling	Generaldiscomfort	Spitting	clothed	socialinteraction	skilldevelopement	4	2	5	3	1	2	3	4	1	41	United Kingdom	6-12months	Neither clear nor unclear	Neither easy nor difficult
4431918_1	Feeding	Socialising	Sleeping	Feeding	Breathing	Stooling	Sleeping	Generaldiscomfort	Mood	Skin	Spitting	BrushingTeeth	Hygiene	Drinking	4	5	2	1	3	2	1	4	3	34	United Kingdom	1-2years	Clear	Difficult
4431920_1	feeding	sleeping	wellbeing	Breathing	Feeding	Sleeping	Generaldiscomfort	Skin	Mood	Stooling	Spitting	teething	-9	-9	4	1	2	3	5	3	1	2	4	37	United Kingdom	0-6months	Very Clear	Easy
4431922_1	health	food	sleep	Breathing	Feeding	Sleeping	Mood	Stooling	Generaldiscomfort	Skin	Spitting	speech	learning	development	1	3	4	5	2	2	3	4	1	27	United Kingdom	6-12months	Clear	Easy
4431926_1	healthyfood	sleeping	feeding	Generaldiscomfort	Mood	Spitting	Stooling	Sleeping	Skin	Breathing	Feeding	healthyeating	sleeping	feeding	1	1	3	2	4	1	2	3	1	29	United Kingdom	1-2years	Clear	Easy
4431927_1	sleeping	happiness	feeding	Breathing	Feeding	Generaldiscomfort	Sleeping	Skin	Mood	Stooling	Spitting	hygiene	-9	-9	1	1	3	3	5	3	1	2	4	25	United Kingdom	1-2years	Very Clear	Very easy
4431928_1	feeding	sleeping	development	Breathing	Feeding	Sleeping	Generaldiscomfort	Stooling	Skin	Mood	Spitting	-9	-9	-9	1	4	2	3	5	3	2	1	4	24	United Kingdom	6-12months	Very Clear	Very easy
4431930_1	Feeding	Sleeping	Medication	Breathing	Feeding	Generaldiscomfort	Stooling	Skin	Mood	Sleeping	Spitting	-9	-9	-9	1	1	1	1	1	1	1	1	1	26	United Kingdom	1-2years	Very Clear	Very easy
4431933_1	feeding	sleeping	happyness	Breathing	Feeding	Generaldiscomfort	Sleeping	Stooling	Mood	Skin	Spitting	health	teeth	-9	4	1	2	3	5	3	1	2	4	28	United Kingdom	6-12months	-9	Very easy
4431934_1	feeding	sleeping	interacting	Feeding	Sleeping	Breathing	Mood	Stooling	Skin	Spitting	Generaldiscomfort	learning	interacting	hearing	3	4	1	5	2	3	1	2	4	28	NewZealand	6-12months	Very Clear	Very easy
4431936_1	sleep	play	feeding	Breathing	Sleeping	Feeding	Skin	Stooling	Mood	Generaldiscomfort	Spitting	-9	-9	-9	2	4	5	5	2	1	4	1	1	30	United Kingdom	1-2years	Very Clear	Very easy
4431937_1	feeding	health	sleep	Breathing	Feeding	Generaldiscomfort	Sleeping	Stooling	Skin	Mood	Spitting	none	-9	-9	2	1	5	3	1	1	1	2	2	36	United Kingdom	2-3years	Very Clear	Very easy
4431939_1	feeding	playtime	sleeping	Breathing	Feeding	Sleeping	Mood	Stooling	Skin	Generaldiscomfort	Spitting	happiness	stimulation	cuddles	4	3	1	5	2	3	1	2	4	32	United Kingdom	6-12months	Clear	Very easy
4431940_1	Health	Happiness	Growingandlearning	Sleeping	Breathing	Feeding	Skin	Mood	Stooling	Generaldiscomfort	Spitting	Exercise	Health	Nutrition	2	1	5	4	3	3	1	4	2	27	United Kingdom	2-3years	Very Clear	Very easy
4431941_1	feeding	sleeping	talking	Feeding	Sleeping	Breathing	Mood	Stooling	Generaldiscomfort	Skin	Spitting	talking	-9	-9	5	1	3	2	4	2	3	4	1	35	Singapore	1-2years	Clear	Easy
4431944_1	healthyfeeding	goodsleep	gradualgrowth	Breathing	Feeding	Sleeping	Stooling	Skin	Generaldiscomfort	Mood	Spitting	growth	considering-9ppies	goodfood/healthyalter-9tives-9ck	1	2	4	3	5	4	1	2	3	36	United Kingdom	2-3years	Very Clear	Very easy
4431945_1	feeding	playing	chalenge	Breathing	Feeding	Sleeping	Generaldiscomfort	Skin	Stooling	Mood	Spitting	no	-9	-9	1	5	1	5	3	4	1	2	3	26	United Kingdom	2-3years	Clear	Very easy
4431946_1	sleep	exercise	healthyeating	Feeding	Sleeping	Breathing	Skin	Mood	Stooling	Generaldiscomfort	Spitting	socialawareness	friendships	-9	4	1	3	2	5	3	1	2	4	59	United Kingdom	2-3years	Very Clear	Very easy
4431948_1	Feeding	Sleeping	Love	Breathing	Feeding	Sleeping	Generaldiscomfort	Mood	Stooling	Skin	Spitting	Warmth	Attention	Playing	4	1	2	3	5	3	1	2	4	25	United Kingdom	0-6months	Clear	Easy
4431949_1	Sleeping	HealthyEating	Playing	Breathing	Feeding	Sleeping	Mood	Stooling	Skin	Generaldiscomfort	Spitting	FreshAir	ProperSunlight	Exploringdifferentthings	5	3	2	1	2	4	1	3	4	29	NewZealand	2-3years	Neither clear nor unclear	Difficult
4431950_1	feelingloved	happiness	security	Mood	Breathing	Generaldiscomfort	Sleeping	Feeding	Stooling	Skin	Spitting	generalhappiness	-9	-9	3	2	4	5	1	3	1	2	4	32	United Kingdom	0-6months	Clear	Easy
4431951_1	eating	sleeping	drinking	Breathing	Feeding	Sleeping	Generaldiscomfort	Stooling	Mood	Skin	Spitting	bullying	exercise	learning	1	3	2	4	5	2	3	4	1	35	United Kingdom	1-2years	Clear	Neither easy nor difficult
4431955_1	FEEDING	HAPPY	CLEAN	Breathing	Skin	Feeding	Mood	Stooling	Sleeping	Generaldiscomfort	Spitting	NONE	-9	-9	4	1	2	3	5	3	2	1	4	33	United Kingdom	2-3years	Clear	Very easy
4431967_1	feeding	sleeping	playing	Breathing	Feeding	Sleeping	Stooling	Generaldiscomfort	Skin	Mood	Spitting	no	-9	-9	4	3	5	1	1	3	2	1	4	30	United Kingdom	6-12months	Clear	Easy
4431971_1	feeding	sleeping	playing	Sleeping	Feeding	Generaldiscomfort	Breathing	Skin	Mood	Spitting	Stooling	play	adjustmenttoenvironment	relationships	2	5	1	3	4	3	4	1	2	-9	-9	-9	Clear	Very easy
4431977_1	Sleeping	Feeding	Playing	Sleeping	Feeding	Breathing	Stooling	Skin	Mood	Generaldiscomfort	Spitting	-9	-9	-9	2	3	4	5	1	2	3	4	1	40	United Kingdom	1-2years	Very Clear	Very easy
4431978_1	eating	sleeping	fun	Breathing	Feeding	Sleeping	Mood	Stooling	Generaldiscomfort	Skin	Spitting	happiness	noanxiety	-9	4	3	1	2	5	3	1	2	4	35	United Kingdom	1-2years	Clear	Easy
4431981_1	sleeping	physicaldevelopment	feeding	Sleeping	Feeding	Breathing	Skin	Stooling	Generaldiscomfort	Spitting	Mood	-9	-9	-9	1	3	2	5	4	3	2	1	4	34	United Kingdom	0-6months	Very Clear	Very easy
4431982_1	feeding	health	sleeping	Feeding	Breathing	Sleeping	Generaldiscomfort	Stooling	Mood	Skin	Spitting	behaviour	movement	speech	1	4	2	3	5	3	1	2	4	33	United Kingdom	0-6months	Very Clear	Very easy
4431985_1	Sleeping	Learning	Love	-9	-9	-9	-9	-9	-9	-9	-9	Healthyeating	Talking	-9	3	4	5	5	4	2	4	1	3	25	United Kingdom	1-2years	Neither clear nor unclear	Very easy
4431998_1	sleeping	eating	socialinteraction	Mood	Sleeping	Feeding	Stooling	Breathing	Generaldiscomfort	Skin	Spitting	cognitivedevelopment	allergies	behaviour	2	3	4	5	1	2	3	4	1	40	United Kingdom	2-3years	Very Clear	Very easy
4432045_1	feeding	sleeping	playing	Feeding	Breathing	Generaldiscomfort	Mood	Stooling	Sleeping	Skin	Spitting	generalwellbeing	-9	-9	1	4	3	2	5	3	1	2	4	31	United Kingdom	6-12months	Very Clear	Very easy
4432054_1	BreastFeeding	Sleeping	GettingHugged	Feeding	Breathing	Sleeping	Generaldiscomfort	Mood	Stooling	Spitting	Skin	-9	-9	-9	4	1	3	5	2	2	1	4	3	30	Singapore	6-12months	Clear	Easy
4432055_1	feed	sleep	love	Sleeping	Mood	Breathing	Stooling	Feeding	Generaldiscomfort	Spitting	Skin	none	-9	-9	1	5	3	2	4	3	2	1	4	45	United Kingdom	6-12months	Very Clear	Very easy
4432063_1	Feeding	Loveing	Healthy	Breathing	Feeding	Sleeping	Stooling	Mood	Skin	Generaldiscomfort	Spitting	-9	-9	-9	5	2	1	3	4	2	4	4	1	33	United Kingdom	6-12months	Neither clear nor unclear	Easy
4432067_1	sleep	food	playfulexcerise	Breathing	Feeding	Sleeping	Mood	Skin	Stooling	Generaldiscomfort	Spitting	-9	-9	-9	3	1	5	2	4	3	2	1	4	27	United Kingdom	6-12months	Very Clear	Very easy
4432068_1	feeding	eating	sleepin	Sleeping	Stooling	Mood	Skin	Generaldiscomfort	Breathing	Spitting	Feeding	mood	food	smiling	4	2	1	3	5	2	3	1	4	32	United Kingdom	1-2years	Very Unclear	Very difficult
4432072_1	sleeping	playing	feeding	Breathing	Feeding	Sleeping	Skin	Mood	Stooling	Generaldiscomfort	Spitting	playing	-9	-9	4	1	3	4	5	3	1	2	4	39	United Kingdom	2-3years	Clear	Easy
4432108_1	feeding	entertaining/development	sleep	Breathing	Feeding	Generaldiscomfort	Mood	Sleeping	Stooling	Skin	Spitting	development/learning	behaviour	security	2	4	5	3	1	1	4	3	2	22	United Kingdom	1-2years	Clear	Easy
4432117_1	beinghealthy	feeding	sleep	Breathing	Feeding	Sleeping	Skin	Stooling	Mood	Generaldiscomfort	Spitting	beinghappy	-9	-9	3	5	1	2	4	2	1	3	4	21	United Kingdom	6-12months	Very Clear	Easy
4432118_1	sleeping	interactingwithothers	learningtoshare	Sleeping	Feeding	Breathing	Mood	Skin	Generaldiscomfort	Stooling	Spitting	behaviour	-9	-9	3	1	5	4	2	3	1	2	4	38	United Kingdom	2-3years	Very Clear	Easy
4432120_1	sleeping	socialising	nursing	Breathing	Feeding	Stooling	Sleeping	Mood	Generaldiscomfort	Skin	Spitting	uri-9ting	clothing	ambienttemperature	2	3	4	5	1	1	3	4	2	31	United Kingdom	0-6months	Very Clear	Easy
4432124_1	Loved&Respected	Goodfood	Safehome	Breathing	Feeding	Sleeping	Mood	Stooling	Generaldiscomfort	Spitting	Skin	-9	-9	-9	1	2	5	4	3	3	1	2	4	36	NewZealand	0-6months	Clear	Very easy
4432125_1	feeding	sleeping	playing	Breathing	Feeding	Sleeping	Skin	Mood	Generaldiscomfort	Stooling	Spitting	playing	learning	discovering	2	4	1	3	5	3	1	2	4	28	United Kingdom	0-6months	Neither clear nor unclear	Easy
4432139_1	sleeping	feeding	playing/interacting	Breathing	Feeding	Sleeping	Mood	Skin	Stooling	Generaldiscomfort	Spitting	playing	communicating	developments	2	4	5	3	1	3	2	1	4	26	United Kingdom	0-6months	Clear	Very easy
4432147_1	sleeping	feeding	moveing	Breathing	Sleeping	Feeding	Stooling	Spitting	Generaldiscomfort	Skin	Mood	playngwithtoys	freschair	havefunwithparents	3	2	2	5	2	3	4	4	4	30	United Kingdom	6-12months	Unclear	Very easy
4432153_1	Feeding	Bathing	Playing	Breathing	Feeding	Sleeping	Generaldiscomfort	Mood	Skin	Stooling	Spitting	Bathing	Playing	Exploring	1	5	4	2	3	1	3	4	2	29	United Kingdom	6-12months	Very Clear	Very easy
4432157_1	healthy	sleeping	happy	Breathing	Feeding	Generaldiscomfort	Mood	Skin	Sleeping	Stooling	Spitting	-9	-9	-9	3	2	4	5	1	1	4	2	3	31	NewZealand	6-12months	Clear	Easy
4432161_1	feeding	sleep	cleaning	Breathing	Feeding	Sleeping	Stooling	Skin	Generaldiscomfort	Mood	Spitting	happyness	playfulness	skin	4	1	2	3	5	2	3	1	4	24	United Kingdom	6-12months	Very Clear	Very easy
4432170_1	Sleeping	Feeding	Socialinteraction	Breathing	Feeding	Sleeping	Skin	Generaldiscomfort	Mood	Stooling	Spitting	Sleeping	Skin	Breathing	5	3	4	1	2	4	1	3	2	25	NewZealand	2-3years	Very Clear	Neither easy nor difficult
4432193_1	Sleeping	Eating	Drinking	Breathing	Sleeping	Feeding	Stooling	Mood	Generaldiscomfort	Skin	Spitting	Play	-9	-9	4	1	5	2	3	3	1	2	4	32	NewZealand	2-3years	Very Unclear	Difficult
4432236_1	playing	schooling	travelling	Breathing	Feeding	Sleeping	Stooling	Mood	Skin	Spitting	Generaldiscomfort	playing	copingmechanism	tantrums	2	1	3	5	3	3	2	1	4	29	Singapore	2-3years	Very Clear	Easy
4432260_1	feeding	sleeping	bonding	Breathing	Feeding	Sleeping	Generaldiscomfort	Stooling	Mood	Skin	Spitting	happiness	bonding/interaction	braindevelopment	3	5	2	4	3	2	3	1	4	31	Singapore	6-12months	Very Clear	Very easy
4432272_1	Eating	Sleeping	GoodHealth	Breathing	Generaldiscomfort	Feeding	Stooling	Mood	Sleeping	Spitting	Skin	Happy	-9	-9	1	5	3	2	4	2	3	2	4	34	Singapore	6-12months	Unclear	Easy
4432284_1	Nutritiousfood	Playing	Sleeping	Breathing	Skin	Feeding	Sleeping	Stooling	Spitting	Mood	Generaldiscomfort	Talk	Recognise	Healthconscious	5	1	4	3	2	3	1	4	2	27	Singapore	2-3years	Very Clear	Very easy
4432285_1	sleeping	eating	physicalactivity	Breathing	Feeding	Sleeping	Mood	Generaldiscomfort	Stooling	Skin	Spitting	-9	-9	-9	3	1	4	5	2	4	1	2	3	26	NewZealand	2-3years	Very Clear	Very easy
4432293_1	Sleeping	Feeding	Walking	Feeding	Sleeping	Skin	Stooling	Mood	Breathing	Generaldiscomfort	Spitting	Playing	Talking	Listening	2	5	1	3	2	1	1	1	1	28	Singapore	1-2years	Neither clear nor unclear	Easy
4432300_1	Talking	Listening	Eating	Breathing	Feeding	Skin	Mood	Sleeping	Generaldiscomfort	Stooling	Spitting	reading	talking	listening	1	4	2	3	5	3	1	2	4	26	United Kingdom	2-3years	Very Clear	Very easy
4432304_1	feeding	sleepyng	playing	Sleeping	Feeding	Breathing	Mood	Skin	Stooling	Generaldiscomfort	Spitting	notsure	-9	-9	1	1	1	2	1	2	1	1	1	24	United Kingdom	2-3years	Very Clear	Very easy
4432312_1	eating	beingactive	sleeping	Breathing	Feeding	Sleeping	Skin	Generaldiscomfort	Mood	Stooling	Spitting	activity	-9	-9	3	4	4	4	3	4	2	4	3	28	United Kingdom	1-2years	Clear	Very easy
4432316_1	Feeding	Sleeping	emotio-9ldevelopment	Breathing	Sleeping	Feeding	Stooling	Mood	Generaldiscomfort	Skin	Spitting	Behaviour	Physicaldevelopment	Mentaldevelopment	2	2	4	5	1	1	1	1	1	42	United Kingdom	1-2years	Unclear	Difficult
4432353_1	SLEEPING	FEEDING	PLAYING	Breathing	Feeding	Sleeping	Generaldiscomfort	Skin	Stooling	Mood	Spitting	safety	environment	education	5	1	3	2	4	2	4	3	1	25	United Kingdom	0-6months	Very Clear	Very easy
4432433_1	feeding	loving	sleeping	Breathing	Stooling	Skin	Feeding	Sleeping	Generaldiscomfort	Spitting	Mood	mood	playfull	happy	3	1	4	5	2	2	3	4	1	20	United Kingdom	2-3years	Very Clear	Very easy
4432497_1	Sleeping	Eating	Active	Breathing	Sleeping	Feeding	Generaldiscomfort	Stooling	Mood	Skin	Spitting	Education	Ability	Happiness	1	4	2	3	5	3	1	2	4	34	United Kingdom	6-12months	Clear	Very easy
4432516_1	sleeping	feeding	playing	Sleeping	Feeding	Mood	Breathing	Generaldiscomfort	Stooling	Skin	Spitting	playing	reading	singing	4	1	2	5	3	3	1	2	4	32	United Kingdom	6-12months	Clear	Very easy
4432519_1	eating	sleeping	playing	Mood	Sleeping	Feeding	Skin	Stooling	Breathing	Generaldiscomfort	Spitting	-9	-9	-9	3	1	2	5	4	3	1	2	4	22	United Kingdom	2-3years	Very Clear	Very easy
4432535_1	beinghappy	feedingwell	sleepingwell	Sleeping	Mood	Feeding	Skin	Breathing	Stooling	Spitting	Generaldiscomfort	havingfun	-9	-9	1	2	3	5	4	3	2	1	4	32	United Kingdom	1-2years	Very Clear	Easy
4432545_1	feeding	sleeping	lovingfamily	Breathing	Generaldiscomfort	Feeding	Sleeping	Mood	Stooling	Skin	Spitting	none	-9	-9	2	3	5	4	1	4	1	2	3	26	United Kingdom	0-6months	Very Clear	Easy
4432546_1	health	speaking	feeding	Skin	Feeding	Mood	Spitting	Breathing	Generaldiscomfort	Sleeping	Stooling	toilettraining	-9	-9	3	1	4	5	2	2	4	3	1	31	United Kingdom	2-3years	Clear	Neither easy nor difficult
4432570_1	food	water	safety	Breathing	Sleeping	Feeding	Generaldiscomfort	Mood	Stooling	Skin	Spitting	health	-9	-9	2	1	3	1	5	4	4	1	4	30	United Kingdom	2-3years	Very Clear	Very easy
4432580_1	Feeding	Health	Sleeping	Breathing	Feeding	Sleeping	Mood	Stooling	Skin	Spitting	Generaldiscomfort	-9	-9	-9	4	5	3	5	2	2	4	1	1	29	United Kingdom	2-3years	Very Clear	Very easy
4432593_1	feeding	sleepswell	loved	Sleeping	Feeding	Breathing	Skin	Mood	Stooling	Generaldiscomfort	Spitting	health	loved	outandabout	2	4	5	4	1	3	1	2	4	37	United Kingdom	2-3years	Very Clear	Very easy
4432594_1	feeding	sleep	happiness	Breathing	Feeding	Sleeping	Generaldiscomfort	Stooling	Mood	Skin	Spitting	-9	-9	-9	4	2	1	3	5	3	1	2	4	29	United Kingdom	0-6months	Clear	Easy
4432611_1	Feeding	Learning	Health	Breathing	Feeding	Mood	Sleeping	Stooling	Generaldiscomfort	Skin	Spitting	socialskills	speech	safety	1	4	2	3	5	3	1	2	4	32	United Kingdom	1-2years	Very Clear	Very easy
4432617_1	Sleeping	Eating	Play	Breathing	Feeding	Sleeping	Stooling	Mood	Skin	Generaldiscomfort	Spitting	Stimulation	Affection	Beingspokento	1	4	2	3	5	3	2	1	4	38	United Kingdom	1-2years	Clear	Easy
4432667_1	feeding	sleeping	health	Feeding	Sleeping	Breathing	Generaldiscomfort	Mood	Skin	Stooling	Spitting	breathing	outofdiscomfort	happy	4	3	2	1	5	3	2	1	4	29	United Kingdom	0-6months	Very Clear	Very easy
4432680_1	sleeping	eating	contentmant	Sleeping	Feeding	Stooling	Mood	Skin	Breathing	Spitting	Generaldiscomfort	-9	-9	-9	3	5	1	3	1	4	1	2	2	36	United Kingdom	1-2years	Very Clear	Very easy
4432704_1	sleeping	eating	play	Breathing	Feeding	Sleeping	Mood	Skin	Generaldiscomfort	Stooling	Spitting	Happiness	Excercise	-9	3	1	2	4	5	3	2	1	4	36	United Kingdom	2-3years	Unclear	Difficult
4432721_1	feeding	sleeping	mentalgrowth	Breathing	Feeding	Sleeping	Generaldiscomfort	Mood	Skin	Stooling	Spitting	feeding	sleeping	mentalgrowth	5	4	4	5	4	4	4	4	4	28	United Kingdom	1-2years	Very Clear	Very easy
4432729_1	health	happiness	love	Generaldiscomfort	Breathing	Mood	Feeding	Spitting	Stooling	Sleeping	Skin	lovefromfamily	entertainment	-9	5	5	3	3	4	3	4	1	3	18	United Kingdom	2-3years	Very Clear	Very easy
4432752_1	lovingrelationship	feeding	sleeping	Feeding	Sleeping	Mood	Breathing	Skin	Generaldiscomfort	Stooling	Spitting	-	-9	-9	3	4	2	1	5	3	1	2	4	39	NewZealand	2-3years	Neither clear nor unclear	Easy
4432775_1	sleeping	eating	braindevelopment	Breathing	Generaldiscomfort	Feeding	Spitting	Sleeping	Skin	Mood	Stooling	braindevelopment	grossandfinemotorskills	languagedevelopment	3	2	2	1	3	3	1	3	4	31	NewZealand	0-6months	Unclear	Difficult
4432790_1	feeding	sleeping	playing	Breathing	Feeding	Sleeping	Stooling	Skin	Mood	Spitting	Generaldiscomfort	beingabletobreath	abletoeat	abletobeahealthy	1	5	4	3	2	3	2	4	1	23	NewZealand	1-2years	Very Clear	Very easy
4432801_1	Feeding	Sleeping	Happiness	Breathing	Feeding	Mood	Sleeping	Skin	Generaldiscomfort	Stooling	Spitting	Health	Energy	Cleanliness	4	1	2	3	5	3	1	2	4	24	NewZealand	6-12months	Very Clear	Very easy
4432847_1	Sleep	Play	Feeding	Sleeping	Mood	Generaldiscomfort	Feeding	Breathing	Stooling	Skin	Spitting	Havingfun	Safety	Warmth	3	2	3	4	4	1	2	3	2	25	NewZealand	6-12months	Clear	Easy
4432853_1	feeding	sleeping	love	Generaldiscomfort	Skin	Spitting	Stooling	Mood	Feeding	Breathing	Sleeping	sleeping	feeding	love	5	2	3	4	1	2	3	4	1	41	Singapore	6-12months	Very Clear	Easy
4432858_1	Feeding	Interacting	Sleeping	Breathing	Feeding	Generaldiscomfort	Mood	Skin	Sleeping	Stooling	Spitting	Sight	Hearing	-9	5	1	2	3	4	2	3	4	1	27	NewZealand	0-6months	Clear	Easy
4432863_1	feeding	sleeping	playing	Breathing	Feeding	Sleeping	Mood	Stooling	Generaldiscomfort	Skin	Spitting	weight	height	studing	4	5	1	3	4	3	3	2	1	30	Singapore	2-3years	Very Clear	Very easy
4432864_1	Eating	Sleeping	Playing	Feeding	Sleeping	Stooling	Generaldiscomfort	Breathing	Mood	Skin	Spitting	Behaviour	Communicating	Health	3	2	4	4	5	1	1	4	1	27	NewZealand	2-3years	Unclear	Difficult
4432866_1	feeding	sleeping	keepingwarm	Breathing	Feeding	Stooling	Sleeping	Generaldiscomfort	Skin	Mood	Spitting	-9	-9	-9	3	2	1	5	4	3	1	2	4	31	United Kingdom	2-3years	Clear	Easy
4432875_1	feeding	sleeping	playing	Breathing	Feeding	Skin	Sleeping	Stooling	Generaldiscomfort	Mood	Spitting	mood	stooling	-9	4	3	2	5	1	2	3	4	1	28	Singapore	0-6months	Clear	Easy
4432879_1	Feeding	Sleeping	Playnig	Feeding	Sleeping	Breathing	Skin	Generaldiscomfort	Mood	Spitting	Stooling	-9	-9	-9	3	2	3	5	1	2	4	1	3	22	NewZealand	6-12months	Very Clear	Very easy
4432893_1	health	feeding	sleeping	Breathing	Mood	Feeding	Sleeping	Stooling	Generaldiscomfort	Skin	Spitting	socialdevelopment	-9	-9	4	1	3	2	5	3	2	1	4	33	United Kingdom	2-3years	Clear	Very easy
4432895_1	feeding	sleeping	-9	-9	-9	-9	-9	-9	-9	-9	-9	-9	-9	-9	3	1	2	4	5	3	2	1	4	31	Singapore	2-3years	Clear	Easy
4432925_1	feeding	sleeping	-9pping	Breathing	Feeding	Sleeping	Stooling	Generaldiscomfort	Skin	Mood	Spitting	spitting	skin	-9	4	1	2	3	5	2	1	3	4	29	United Kingdom	0-6months	Very Clear	Very easy
4432929_1	htfhtgf	uygjy	jgjhvj	Generaldiscomfort	Sleeping	Stooling	Skin	Feeding	Breathing	Mood	Spitting	fvnv	mhbmh	vhnh	2	3	4	4	2	4	2	1	3	30	Singapore	0-6months	Very Clear	Very easy
4432934_1	feeding	sleeping	happiness	Breathing	Mood	Sleeping	Feeding	Generaldiscomfort	Stooling	Skin	Spitting	generalhealth	temperment	teething	3	1	2	5	4	3	1	2	4	26	United Kingdom	1-2years	Clear	Easy
4432938_1	feeding	sleeping	playing	Breathing	Feeding	Sleeping	Mood	Skin	Generaldiscomfort	Stooling	Spitting	-9	-9	-9	1	4	2	2	2	1	1	4	1	22	NewZealand	0-6months	Clear	Easy
4432944_1	healthy	sleep	study	Mood	Feeding	Sleeping	Generaldiscomfort	Breathing	Stooling	Spitting	Skin	-9	-9	-9	1	5	1	4	2	1	1	1	1	29	Singapore	1-2years	Neither clear nor unclear	Difficult
4432946_1	feeding	meetingdevelopmentalmilestones	sleeping	Feeding	Sleeping	Breathing	Stooling	Skin	Generaldiscomfort	Mood	Spitting	nil	-9	-9	5	1	3	2	4	1	4	2	3	33	Singapore	0-6months	Clear	Easy
4432950_1	sleeping	feeding	smiling	Feeding	Breathing	Sleeping	Stooling	Mood	Generaldiscomfort	Skin	Spitting	moving	-9	-9	2	3	1	5	4	3	1	2	4	26	Singapore	0-6months	Very Clear	Very easy
4432954_1	sleeping	eating	laughing	Sleeping	Mood	Stooling	Skin	Generaldiscomfort	Feeding	Breathing	Spitting	yes	-9	-9	1	2	3	4	5	1	2	1	3	21	Singapore	1-2years	Clear	Easy
4432973_1	feeding	sleeping	Health	Breathing	Skin	Feeding	Stooling	Sleeping	Mood	Generaldiscomfort	Spitting	Alertness	-9	-9	1	4	2	3	5	3	2	1	4	34	United Kingdom	6-12months	Clear	Easy
4432975_1	feeding	sleeping	development	Breathing	Feeding	Sleeping	Stooling	Generaldiscomfort	Skin	Mood	Spitting	development	play	communication	5	1	2	3	4	2	3	4	1	33	NewZealand	6-12months	Very Clear	Very easy
4433011_1	feeding	happiness	sleep	Feeding	Generaldiscomfort	Skin	Breathing	Mood	Stooling	Sleeping	Spitting	no	-9	-9	4	3	5	1	2	3	1	2	4	24	United Kingdom	1-2years	Very Clear	Very easy
4433014_1	sleeping	feeding	love	Breathing	Feeding	Sleeping	Mood	Stooling	Generaldiscomfort	Skin	Spitting	cuddles	play	-9	3	4	1	5	2	2	3	4	1	30	United Kingdom	1-2years	Clear	Easy
4433015_1	learning	sleeping	exercise	Sleeping	Mood	Generaldiscomfort	Breathing	Feeding	Skin	Stooling	Spitting	happiness	emotio-9lwellbeing	-9	3	1	4	2	5	4	3	1	2	44	United Kingdom	2-3years	Neither clear nor unclear	Easy
4433020_1	sleeping	feeding	growning	Breathing	Feeding	Sleeping	Stooling	Mood	Skin	Spitting	Generaldiscomfort	walking	variety	loving	1	2	3	5	4	4	2	1	3	30	United Kingdom	0-6months	Very Clear	Very easy
4433034_1	Feeding	Sleeping	Health	Breathing	Feeding	Stooling	Sleeping	Skin	Generaldiscomfort	Mood	Spitting	Stooling	SkinProblem	Development	2	2	5	2	5	3	2	3	2	29	Singapore	0-6months	Very Clear	Very easy
4433036_1	feeding	-9ppychanging	sleeping	Breathing	Feeding	Sleeping	Stooling	Skin	Mood	Spitting	Generaldiscomfort	bathing	goingforawalk	wining	3	5	1	4	2	4	1	1	3	26	United Kingdom	6-12months	Very Clear	Very easy
4433038_1	health	happy	family	Breathing	Sleeping	Feeding	Mood	Generaldiscomfort	Stooling	Skin	Spitting	health	happy	family	5	1	2	3	4	3	2	1	4	29	United Kingdom	1-2years	Neither clear nor unclear	Easy
4433039_1	Eating	Bowelmovements	Breathing	Feeding	Stooling	Generaldiscomfort	Breathing	Sleeping	Skin	Mood	Spitting	Allergies	Behavioural	learning	4	1	2	3	5	3	2	1	4	31	NewZealand	1-2years	Very Clear	Very easy
4433047_1	feeding	play	adventure	Breathing	Stooling	Feeding	Skin	Mood	Sleeping	Generaldiscomfort	Spitting	socialcontact	confidence	lackoffear	4	2	5	1	3	3	1	2	4	29	United Kingdom	1-2years	Very Clear	Easy
4433055_1	Love	Care	Feeding	Feeding	Sleeping	Breathing	Skin	Generaldiscomfort	Mood	Stooling	Spitting	None	-9	-9	4	1	2	3	5	3	1	2	4	35	Singapore	1-2years	Very Clear	Very easy
4433064_1	sleeping	growing	healthy	Sleeping	Stooling	Generaldiscomfort	Breathing	Feeding	Skin	Mood	Spitting	mood	-9	-9	4	1	5	3	2	4	1	3	2	33	Singapore	1-2years	Neither clear nor unclear	Neither easy nor difficult
4433067_1	intellectual	feeding	sleeping	Feeding	Sleeping	Stooling	Mood	Generaldiscomfort	Breathing	Skin	Spitting	intellectual	growth	socialinteraction	3	2	5	4	1	1	1	1	4	36	Singapore	2-3years	Very Clear	Very easy
4433074_1	growth	motorskills	-9	Spitting	Mood	Generaldiscomfort	Skin	Stooling	Feeding	Sleeping	Breathing	-9	-9	-9	2	3	4	5	1	2	3	4	1	36	Singapore	1-2years	Very Unclear	Very difficult
4433075_1	Feeding	sleeping	growth	Sleeping	Feeding	Breathing	Generaldiscomfort	Skin	Mood	Stooling	Spitting	nil	-9	-9	1	2	5	3	4	3	2	1	4	29	Singapore	1-2years	Clear	Easy
4433117_1	sleeping	feeding	playing	Sleeping	Feeding	Breathing	Mood	Generaldiscomfort	Stooling	Skin	Spitting	response	teething	movement	3	4	2	3	3	1	1	3	1	28	Singapore	1-2years	Very Clear	Easy
4433118_1	active	sleeping	healthy	Sleeping	Stooling	Mood	Skin	Feeding	Breathing	Generaldiscomfort	Spitting	health	-9	-9	1	4	3	2	5	2	1	3	4	30	Singapore	2-3years	Unclear	Easy
4433119_1	washed	-9	feeding	Breathing	Feeding	Sleeping	Generaldiscomfort	Skin	Mood	Stooling	Spitting	safety	healthy	-9	4	3	3	2	3	2	2	4	2	36	NewZealand	1-2years	Clear	Difficult
4433123_1	breasfeeding	talking	smiling	Breathing	Feeding	Stooling	Sleeping	Mood	Skin	Spitting	Generaldiscomfort	Moving	Crying	-9	5	2	1	3	4	4	1	3	2	22	Singapore	0-6months	Very Clear	Very easy
4433134_1	Feeding	Sleep	Outdoorplay	Breathing	Skin	Sleeping	Generaldiscomfort	Mood	Feeding	Stooling	Spitting	-9	-9	-9	4	2	1	5	3	3	1	2	4	24	NewZealand	1-2years	Clear	Easy
4433136_1	feeding	pooing	sleeping	Sleeping	Stooling	Feeding	Breathing	Skin	Spitting	Generaldiscomfort	Mood	nil	-9	-9	1	2	4	5	3	2	4	1	3	31	Singapore	0-6months	Very Clear	Very easy
4433141_1	sleeping	eating	beingclean	Breathing	Sleeping	Feeding	Stooling	Skin	Generaldiscomfort	Mood	Spitting	playing	learning	dicipline	3	4	2	5	1	2	3	4	1	21	United Kingdom	1-2years	-9	Very easy
4433143_1	happy	sleeping	healthy	Mood	Sleeping	Breathing	Feeding	Stooling	Skin	Generaldiscomfort	Spitting	-9	-9	-9	4	1	2	3	5	3	1	2	4	28	Singapore	6-12months	Very Clear	Very easy
4433146_1	Feeding	Sleeping	BeingHappy	Sleeping	Breathing	Mood	Feeding	Generaldiscomfort	Stooling	Skin	Spitting	Happy	Healthy	Active	3	4	5	3	3	2	2	4	1	30	United Kingdom	6-12months	Neither clear nor unclear	Easy
4433150_1	feeding	safety	wellbeing	Breathing	Generaldiscomfort	Feeding	Sleeping	Skin	Stooling	Mood	Spitting	behaviour	growing	sickness	3	1	1	2	2	1	4	3	3	37	NewZealand	2-3years	Very Clear	Very easy
4433178_1	feeding	sleeping	helth	Breathing	Feeding	Sleeping	Stooling	Mood	Skin	Spitting	Generaldiscomfort	-9	-9	-9	3	3	5	3	3	3	3	4	3	29	United Kingdom	6-12months	Very Clear	Easy
4433179_1	feeding	sleeping	health	Breathing	Feeding	Skin	Stooling	Generaldiscomfort	Sleeping	Mood	Spitting	uri-9ting	-9	-9	2	3	4	5	1	2	4	3	1	26	United Kingdom	1-2years	Very Clear	Very easy
4433180_1	feeding	sleeping	bathing	Breathing	Feeding	Sleeping	Skin	Generaldiscomfort	Mood	Stooling	Spitting	bathing	playing	listening	4	1	2	3	5	3	1	2	4	24	Singapore	1-2years	Very Clear	Very easy
4433181_1	healthyeating	happyhomeenviroment	activelifestyle	Generaldiscomfort	Breathing	Feeding	Stooling	Spitting	Mood	Sleeping	Skin	none	-9	-9	4	1	2	3	5	3	1	2	4	27	United Kingdom	6-12months	Clear	Easy
4433183_1	feeding	sleeping	smiling	Breathing	Generaldiscomfort	Skin	Stooling	Feeding	Sleeping	Mood	Spitting	-9	-9	-9	1	3	4	1	5	2	4	3	1	31	United Kingdom	1-2years	Unclear	Neither easy nor difficult
4433190_1	SLEEPING	FEEDING	PLAYING	Breathing	Feeding	Sleeping	Stooling	Generaldiscomfort	Mood	Skin	Spitting	MOOD	STOOLING	COMFORTABILITY	1	4	5	3	2	1	2	4	3	23	United Kingdom	1-2years	Very Clear	Very easy
4433191_1	sleeping	feeding	walking	Breathing	Feeding	Sleeping	Skin	Mood	Stooling	Spitting	Generaldiscomfort	talking	walking	smiling	2	5	2	1	1	1	1	1	4	30	United Kingdom	0-6months	Clear	Easy
4433198_1	Sleeping	Drinking	Feeding	Sleeping	Feeding	Breathing	Mood	Skin	Generaldiscomfort	Stooling	Spitting	-9	-9	-9	5	2	2	2	3	2	3	4	1	23	United Kingdom	1-2years	Clear	-9
4433199_1	feeding	clean	sleep	Breathing	Feeding	Generaldiscomfort	Sleeping	Skin	Stooling	Mood	Spitting	safe	happy	loved	1	2	3	4	5	2	3	4	1	39	United Kingdom	0-6months	Very Clear	Very easy
4433200_1	sleep	food	skin	Sleeping	Feeding	Skin	Generaldiscomfort	Stooling	Breathing	Mood	Spitting	none	-9	-9	5	1	2	3	4	3	4	2	1	37	Singapore	6-12months	Very Clear	Very easy
4433204_1	feeding	sleeping	growing	Breathing	Feeding	Stooling	Sleeping	Skin	Generaldiscomfort	Mood	Spitting	growing	health	-9	5	1	4	3	2	3	2	4	1	31	Singapore	6-12months	Clear	Easy
4433205_1	sleeping	learning	exercising	Sleeping	Feeding	Breathing	Skin	Stooling	Mood	Generaldiscomfort	Spitting	wisdom	honesty	caring	2	3	4	5	1	4	3	2	1	37	Singapore	2-3years	Very Clear	Very easy
4433210_1	feeding	goodeducation	rooftoliveunder	Breathing	Feeding	Sleeping	Skin	Generaldiscomfort	Spitting	Stooling	Mood	sleep	social	active	3	5	3	3	1	1	4	1	1	27	United Kingdom	6-12months	Very Clear	Very easy
4433215_1	foodandwater	routine/discipline	education	Breathing	Feeding	Sleeping	Stooling	Mood	Skin	-9	-9	generalhealth	leadingalifebeingopenminded/kind/honest/differentintrests	enoughsleep	3	3	1	3	1	1	1	1	1	30	United Kingdom	2-3years	Very Clear	Very easy
4433218_1	eating	sleeping	playing	Feeding	Mood	Sleeping	Generaldiscomfort	Stooling	Skin	Breathing	Spitting	physicaldevelopment	language	-9	4	1	2	3	5	3	1	2	4	33	United Kingdom	1-2years	Clear	Easy
4433235_1	Feeding	Developing	Sleeping	Breathing	Feeding	Mood	Sleeping	Stooling	Generaldiscomfort	Skin	Spitting	Health	Weight	Clean	2	3	4	5	1	3	1	2	4	37	United Kingdom	1-2years	Very Clear	Very easy
4433237_1	sleeping	feeding	activities	Breathing	Mood	Sleeping	Feeding	Stooling	Skin	Generaldiscomfort	Spitting	learningskills	-9	-9	1	4	3	5	2	3	1	2	4	39	United Kingdom	6-12months	Neither clear nor unclear	Neither easy nor difficult
4433238_1	gooddiet	sleepingroutine	behaviour	Mood	Feeding	Sleeping	Skin	Generaldiscomfort	Breathing	Stooling	Spitting	buildingselfesteem	-9	-9	1	3	4	5	2	2	3	4	1	30	United Kingdom	2-3years	Clear	Easy
4433239_1	Feeding	Sleeping	Happiness	Breathing	Sleeping	Feeding	Stooling	Mood	Skin	Spitting	Generaldiscomfort	Breathing	-9	-9	3	3	4	1	4	3	2	4	1	21	United Kingdom	2-3years	Clear	Very easy
4433240_1	feeding	sleeping	health	Breathing	Feeding	Sleeping	Mood	Generaldiscomfort	Stooling	Spitting	Skin	hygeine	development	teething	4	1	2	3	5	1	3	2	4	27	United Kingdom	2-3years	-9	-9
4433242_1	feeding	play	sleeping	Mood	Breathing	Feeding	Sleeping	Skin	Stooling	Generaldiscomfort	Spitting	-9	-9	-9	1	5	4	3	2	3	4	3	1	33	United Kingdom	1-2years	Very Clear	Very easy
4433248_1	Feeding	Sleeping	Interaction	Sleeping	Feeding	Stooling	Breathing	Mood	Generaldiscomfort	Skin	Spitting	interaction	-9	-9	4	1	2	3	5	3	1	2	4	21	United Kingdom	0-6months	Very Clear	Very easy
4433254_1	interaction	feeding	sleeping	Breathing	Generaldiscomfort	Mood	Sleeping	Feeding	Stooling	Skin	Spitting	interaction	stimulation	-9	5	1	4	2	3	1	3	4	2	32	United Kingdom	2-3years	Unclear	Easy
4433268_1	Feeding	Sleeping	Education	Breathing	Generaldiscomfort	Stooling	Sleeping	Mood	Feeding	Skin	Spitting	Education	-9	-9	2	3	4	5	1	3	1	2	4	33	United Kingdom	1-2years	Very Clear	Very easy
4433269_1	feeding	sleeping	interaction	Breathing	Feeding	Sleeping	Skin	Mood	Stooling	Generaldiscomfort	Spitting	development	movement	stimulation	4	1	2	3	5	3	1	2	4	32	United Kingdom	0-6months	Very Clear	Very easy
4433270_1	fedding	sleeping	health	Breathing	Feeding	Mood	Sleeping	Generaldiscomfort	Skin	Stooling	Spitting	health	-9	-9	5	4	2	3	1	2	3	4	1	32	United Kingdom	0-6months	Unclear	Difficult
4433273_1	sleep	eating	happiness	Breathing	Feeding	Skin	Sleeping	Mood	Stooling	Generaldiscomfort	Spitting	social	healthy	confident	3	1	4	2	5	3	1	2	4	32	NewZealand	2-3years	Neither clear nor unclear	Neither easy nor difficult
4433274_1	sleeping	healthydiet	happiness	Breathing	Generaldiscomfort	Skin	Feeding	Sleeping	Stooling	Mood	Spitting	surroundings	family	friends	5	3	1	4	2	3	1	2	4	32	United Kingdom	1-2years	Very Clear	Easy
4433286_1	-9	-9	-9	Stooling	Sleeping	Skin	Generaldiscomfort	Mood	Breathing	Spitting	Feeding	1	11	1	3	3	3	2	4	2	3	3	2	20	Singapore	0-6months	Very Clear	Very easy
4433293_1	food	play	sleep	Feeding	Breathing	Sleeping	-9	-9	-9	-9	-9	growth	eyeconnection	emotio-9ldevelop	3	5	1	4	2	4	3	2	1	33	United Kingdom	2-3years	Very Clear	Very easy
4433296_1	sleeping	nutrition	nurturing	Mood	Sleeping	Feeding	Stooling	Generaldiscomfort	Breathing	Skin	Spitting	thumbsucking	learning	-9	3	5	1	2	4	2	4	3	1	34	United Kingdom	2-3years	Very Clear	Easy
4433308_1	-9	-9	-9	Breathing	Sleeping	Feeding	Generaldiscomfort	Stooling	Skin	Spitting	Mood	-9	-9	-9	5	3	3	5	5	2	1	4	1	23	United Kingdom	1-2years	Very Clear	Easy
4433372_1	healthyfood	healthysleep	spendingenoughtimewithparents	Breathing	Feeding	Sleeping	Stooling	Mood	Skin	Generaldiscomfort	Spitting	walks	activegameso-9ir	playingwithotherkids	4	5	3	1	3	3	2	1	4	29	United Kingdom	2-3years	Clear	Easy
4433374_1	Sleeping	Eating	Learning	Breathing	Sleeping	Feeding	Mood	Skin	Generaldiscomfort	Stooling	Spitting	-9	-9	-9	5	1	1	1	5	2	1	2	2	28	NewZealand	2-3years	Very Clear	Very easy
4433376_1	goodslee[	eating	smiling	Breathing	Mood	Skin	Sleeping	Stooling	Feeding	Generaldiscomfort	Spitting	nome	-9	-9	3	5	2	4	1	4	3	1	2	24	United Kingdom	2-3years	Very Clear	Very easy
4433409_1	Feeding	Sleeping	Love	Feeding	Sleeping	Breathing	Generaldiscomfort	Stooling	Skin	Mood	Spitting	Relatioshipswithfamily	Developmement	Newexperiences	3	1	4	5	2	2	1	3	4	40	NewZealand	0-6months	Neither clear nor unclear	Easy
4433412_1	food	sleep	love	Breathing	Feeding	Sleeping	Stooling	Skin	Generaldiscomfort	Mood	Spitting	playtime	-9	-9	5	1	4	2	3	3	1	2	4	25	United Kingdom	2-3years	Very Clear	Very easy
4433414_1	sleep	play	food	Sleeping	Mood	Feeding	Generaldiscomfort	Breathing	Stooling	Spitting	Skin	crying	tantrums	teething	4	3	2	1	5	3	1	2	4	37	United Kingdom	2-3years	Very Clear	Very easy
4433415_1	healthy	fun	sleep	Breathing	Feeding	Skin	Sleeping	Stooling	Mood	Generaldiscomfort	Spitting	generalwellbeing	food	skin	4	1	2	3	5	4	1	2	3	39	United Kingdom	1-2years	Unclear	Very difficult
4433417_1	feeding	sleeping	happyness	Mood	Skin	Feeding	Sleeping	Breathing	Generaldiscomfort	Stooling	Spitting	healthy	enjoy	fun	3	4	1	2	5	3	1	2	4	39	United Kingdom	1-2years	Neither clear nor unclear	Neither easy nor difficult
4433418_1	sleeping	playing	cleaning	Breathing	Feeding	Sleeping	Stooling	Generaldiscomfort	Skin	Mood	Spitting	feeding	breathing	healthy	3	3	2	5	3	1	1	2	1	18	United Kingdom	0-6months	Neither clear nor unclear	Easy
4433422_1	feeding	sleeping	wellbeing	Breathing	Sleeping	Feeding	Skin	Stooling	Generaldiscomfort	Mood	Spitting	physicalactivity	mentaldevelopment	enviromenteffect	1	5	1	4	3	4	3	1	4	32	United Kingdom	6-12months	Clear	Very easy
4433430_1	Feeding	Warmth	Sleeping	Breathing	Feeding	Sleeping	Mood	Generaldiscomfort	Skin	Spitting	Stooling	Breathing	Mood	Discomfort	4	1	2	3	4	3	1	2	4	24	United Kingdom	1-2years	Very Clear	Very easy
4433435_1	feeding	sleeping	bathing	Breathing	Feeding	Sleeping	Stooling	Skin	Mood	Spitting	Generaldiscomfort	-9	-9	-9	5	5	5	5	5	1	2	3	4	27	United Kingdom	0-6months	Neither clear nor unclear	Very easy
4433438_1	feeding	sleeping	education	Feeding	Sleeping	Stooling	Breathing	Skin	Mood	Generaldiscomfort	Spitting	stooling	skin	sleeping	5	4	1	3	2	2	4	3	1	35	United Kingdom	2-3years	Clear	Easy
4433439_1	POOPING	FEEDING	PLAYING	Breathing	Feeding	Stooling	Sleeping	Generaldiscomfort	Skin	Mood	Spitting	breathing	happy	distress	4	1	2	3	5	1	4	2	3	-9	-9	-9	Clear	Very easy
4433440_1	feeding	sleeping	playing	Sleeping	Breathing	Feeding	Mood	Stooling	Skin	Spitting	Generaldiscomfort	dont	know	nothing	1	5	3	2	4	3	2	1	4	22	United Kingdom	2-3years	Very Clear	Very easy
4433442_1	love	health	happines	Breathing	Mood	Sleeping	Feeding	Stooling	Skin	Spitting	Generaldiscomfort	-9	-9	-9	2	3	5	4	1	3	1	2	4	30	United Kingdom	6-12months	Very Clear	Very easy
4433443_1	sleeping	feeding	touching	Breathing	Sleeping	Feeding	Skin	Mood	Stooling	Spitting	Generaldiscomfort	happiness	-9	-9	4	1	2	3	5	3	1	2	4	36	United Kingdom	0-6months	Clear	Very easy
4433448_1	Food	dress	sleep	Feeding	Breathing	Sleeping	Stooling	Skin	Mood	Generaldiscomfort	Spitting	clean	babyproduct	goodatmosphere	2	5	1	3	4	1	1	1	4	28	Singapore	6-12months	Very Clear	Very easy
4433452_1	Feeding	Sleeping	Fitness	Breathing	Sleeping	Feeding	Skin	Stooling	Generaldiscomfort	Spitting	Mood	Weight	Immunisation	Illness	2	1	4	3	5	3	1	2	4	33	United Kingdom	6-12months	Very Clear	Very easy
4433458_1	FEEDING	SLEEPING	PLAYING	Breathing	Feeding	Sleeping	Stooling	Mood	Skin	Generaldiscomfort	Spitting	STIMULATION	INTERACTIVITY	DRINKING	4	1	2	3	5	3	1	2	4	33	United Kingdom	1-2years	Very Clear	Very easy
4433466_1	nutrition	healthy	happy	Feeding	Stooling	Sleeping	Breathing	Spitting	Mood	Skin	Generaldiscomfort	happy	growing	healthy	4	3	3	3	4	2	3	4	1	31	Singapore	1-2years	Clear	Neither easy nor difficult
4433469_1	happy	feeding	sleeping	Feeding	Sleeping	Breathing	Stooling	Mood	Skin	Spitting	Generaldiscomfort	nutritionoffoodintake	growing	learning	3	2	4	3	2	2	2	1	4	31	Singapore	1-2years	Very Clear	Easy
4433472_1	sleeping	eating	happiness	Mood	Breathing	Sleeping	Generaldiscomfort	Feeding	Stooling	Skin	Spitting	-9	-9	-9	1	3	2	5	4	3	1	2	4	25	United Kingdom	1-2years	Very Clear	Very easy
4433473_1	caring	feeding	meetingthereneeds	Breathing	Feeding	Sleeping	Stooling	Generaldiscomfort	Mood	Skin	Spitting	friendship	keepingclean	dressedfortherightweather	1	4	3	2	5	3	1	2	4	24	United Kingdom	2-3years	Very Clear	Very easy
4433475_1	sleeping	playimg	laughing	Sleeping	Feeding	Breathing	Stooling	Skin	Mood	Spitting	Generaldiscomfort	awareness	crying	wet-9ppies	5	4	3	1	2	1	1	2	2	31	United Kingdom	1-2years	Very Clear	Very easy
4433476_1	Feeding	Sleeping	HAppy	Breathing	Feeding	Sleeping	Stooling	Skin	Generaldiscomfort	Mood	Spitting	Healthy	Loved	Happy	1	5	3	4	2	4	2	1	3	32	United Kingdom	2-3years	Clear	Easy
4433477_1	food	sleep	play	Feeding	Sleeping	Breathing	Stooling	Skin	Generaldiscomfort	Mood	Spitting	nope	-9	-9	1	5	2	3	4	3	1	2	4	33	United Kingdom	0-6months	Very Clear	Very easy
4433485_1	sleeping	goodappitite	curiousandwanthingtoplay	Mood	Breathing	Sleeping	Generaldiscomfort	Feeding	Stooling	Skin	Spitting	engagedandinterested	-9	-9	4	3	1	5	2	2	4	3	1	40	United Kingdom	2-3years	Clear	Easy
4433490_1	FEEDING	sleeping	playing	Breathing	Sleeping	Feeding	Generaldiscomfort	Skin	Mood	Stooling	Spitting	wellbeing	health	mood	1	4	5	3	2	1	3	2	4	32	United Kingdom	1-2years	Clear	Neither easy nor difficult
4433492_1	sleeping	feeding	spendingtimetogether	Feeding	Breathing	Mood	Generaldiscomfort	Sleeping	Skin	Stooling	Spitting	love	interactionwithothers	-9	4	1	2	3	5	3	1	2	4	31	United Kingdom	1-2years	Very Clear	Easy
4433493_1	Love	Nutrition	Sleep	Breathing	Mood	Feeding	Sleeping	Generaldiscomfort	Stooling	Skin	Spitting	warmth	appropriateintellectualstimulation	spiritualwellness	4	2	1	3	5	3	1	2	4	39	NewZealand	2-3years	Very Clear	Very easy
4433494_1	Healthyeating	Sleeping	Happiness	Generaldiscomfort	Breathing	Feeding	Stooling	Mood	Sleeping	Skin	Spitting	no	-9	-9	2	3	4	5	1	1	4	3	2	27	United Kingdom	6-12months	Unclear	Easy
4433495_1	Feeding	Sleeping	Hygiene	Breathing	Feeding	Sleeping	Mood	Skin	Generaldiscomfort	Stooling	Spitting	Constipation	-9	-9	2	3	4	5	1	2	4	3	1	22	United Kingdom	6-12months	Very Clear	Very easy
4433497_1	BREASTMILK	BREASTFEEDING	BREASMILK	Breathing	Feeding	Sleeping	Stooling	Mood	Generaldiscomfort	Skin	Spitting	notbeingtargettedtoceasebreastfeeding	thatlawsarebroughtinticeasecoorruptionbyNestle	thatNestlestoppayinghealthprofesio-9lstosellbabymilk	2	1	5	3	4	3	2	1	4	33	United Kingdom	1-2years	Unclear	Difficult
4433500_1	Feeding	Sleeping	Learning	Breathing	Sleeping	Feeding	Mood	Generaldiscomfort	Skin	Stooling	Spitting	-9	-9	-9	4	1	2	3	5	3	1	2	4	30	United Kingdom	6-12months	Unclear	Very difficult
4433501_1	Diet	Sleep	Education	Breathing	Feeding	Sleeping	Skin	Generaldiscomfort	Mood	Stooling	Spitting	Exersize	Socialisation	Play	4	3	2	1	5	3	1	2	4	31	United Kingdom	2-3years	Neither clear nor unclear	Neither easy nor difficult
4433506_1	Sleeping	feeding	happiness	Sleeping	Skin	Generaldiscomfort	Breathing	Mood	Spitting	Feeding	Stooling	Healthingeneral	Feeding	Comfort.	4	2	2	3	4	2	3	1	3	21	United Kingdom	1-2years	Very Clear	Very easy
4433508_1	Nutrition	Exercise	Mental/Cog-9tiveDevelopment	Breathing	Feeding	Stooling	Sleeping	Skin	Generaldiscomfort	Mood	Spitting	Emotio-9lWellbeing/Mood	SocialDevelopment/Friendships	Skin	2	3	4	5	1	2	3	4	1	36	United Kingdom	2-3years	Very Unclear	Very easy
4433509_1	sleeping	feeding	happy	Breathing	Sleeping	Mood	Feeding	Skin	Generaldiscomfort	Stooling	Spitting	smiling	-9	-9	1	1	2	5	5	2	1	3	1	30	United Kingdom	1-2years	Very Clear	Very easy
4433522_1	love	food	sleep	Skin	Generaldiscomfort	Sleeping	Breathing	Feeding	Stooling	Mood	Spitting	healthy	social	learn	2	4	4	4	1	3	1	3	1	35	United Kingdom	2-3years	Clear	Easy
4433525_1	emotio-9l	physical	spiritual	Generaldiscomfort	Mood	Sleeping	Feeding	Breathing	Stooling	Skin	Spitting	learning	healthyeating	respect	4	4	2	5	1	3	4	1	3	27	NewZealand	2-3years	Neither clear nor unclear	Neither easy nor difficult
4433531_1	feeding	notfallingsick	beinghappy	Feeding	Mood	Generaldiscomfort	Skin	Sleeping	Breathing	Stooling	Spitting	health	learning	social	2	3	4	5	1	3	2	1	4	40	Singapore	2-3years	Very Clear	Easy
4433536_1	feeding	sleeping	nocrying	Sleeping	Mood	Stooling	Generaldiscomfort	Spitting	Breathing	Skin	Feeding	stooling	-9	-9	1	2	4	3	5	1	3	2	4	26	Singapore	1-2years	Clear	Easy
4433537_1	Breastfeeding	Socialdevelopment	sleeping	Breathing	Feeding	Sleeping	Generaldiscomfort	Mood	Skin	Stooling	Spitting	familystructure	-9	-9	5	1	3	2	4	3	1	2	4	28	NewZealand	6-12months	Clear	Easy
4433540_1	sleeping	eating	learning	Breathing	Feeding	Sleeping	Stooling	Skin	Mood	Generaldiscomfort	Spitting	happiness	-9	-9	4	1	2	3	5	3	1	2	4	34	United Kingdom	1-2years	Very Clear	Very easy
4433543_1	Happiness	Feeding	Sleeping	Mood	Breathing	Feeding	Generaldiscomfort	Sleeping	Stooling	Skin	Spitting	Development	Socialising	-9	5	1	5	2	3	1	4	1	1	21	NewZealand	6-12months	Unclear	Neither easy nor difficult
4433547_1	Nurturing	Sleeping	Feeding	Sleeping	Feeding	Breathing	Skin	Stooling	Spitting	Generaldiscomfort	Mood	Hygiene	Environment	Playing	4	2	1	3	5	3	1	2	4	38	Singapore	1-2years	Very Clear	Very easy
4433557_1	feeding	learning	sleeping	Breathing	Feeding	Stooling	Spitting	Sleeping	Mood	Skin	Generaldiscomfort	health	thefuture	home	3	3	3	5	1	3	3	4	4	32	Singapore	1-2years	Clear	Neither easy nor difficult
4433601_1	education	food	sleeping	Mood	Sleeping	Stooling	Generaldiscomfort	Breathing	Spitting	Skin	Feeding	-9	-9	-9	2	1	3	4	5	3	1	2	4	33	Singapore	6-12months	Very Clear	Very easy
4433602_1	feeding	sleeping	beingclean	Breathing	Feeding	Skin	Sleeping	Stooling	Mood	Generaldiscomfort	Spitting	havingfun	beingclosetoparents	goingoutside	2	3	4	5	1	2	3	4	1	25	United Kingdom	0-6months	Clear	Easy
4433609_1	sleeping	feeding	health	Breathing	Sleeping	Mood	Feeding	Stooling	Skin	Spitting	Generaldiscomfort	-9	-9	-9	2	3	4	5	1	2	3	4	1	30	United Kingdom	6-12months	Very Clear	Very easy
4433611_1	eating	sleeping	playing	Breathing	Generaldiscomfort	Mood	Feeding	Sleeping	Stooling	Skin	Spitting	no	-9	-9	5	1	2	3	4	3	1	2	4	30	United Kingdom	2-3years	Very Clear	Very easy
4433622_1	mood	eating	sleeping	Mood	Breathing	Feeding	Generaldiscomfort	Stooling	Sleeping	Skin	Spitting	nome	-9	-9	4	1	3	2	5	3	1	2	4	24	United Kingdom	1-2years	Very Clear	Very easy
4433623_1	food	sleep	love	Breathing	Feeding	Sleeping	Mood	Stooling	Skin	Generaldiscomfort	Spitting	-9	-9	-9	3	1	4	2	5	3	1	2	4	33	United Kingdom	6-12months	Very Clear	Very easy
4433629_1	health	diet	sleep	Breathing	Skin	Feeding	Sleeping	Generaldiscomfort	Stooling	Mood	Spitting	spiritualwellbeing	-9	-9	4	1	1	3	5	3	1	2	4	36	NewZealand	1-2years	Clear	Very easy
4433634_1	sleeping	whattheyeat	development	Breathing	Feeding	Skin	Sleeping	Stooling	Mood	Generaldiscomfort	Spitting	temperature	ifclammy	-9	4	1	2	3	5	3	2	1	4	27	United Kingdom	2-3years	Very Clear	Easy
4433640_1	goodhealth	eat	sleep	Feeding	Breathing	Sleeping	Generaldiscomfort	Spitting	Stooling	Skin	Mood	healthy	happybaby	learnfast	4	3	1	2	5	3	2	1	4	28	Singapore	1-2years	Very Clear	Easy
4433641_1	eating	sleeping	routine	Breathing	Feeding	Sleeping	Stooling	Skin	Mood	Generaldiscomfort	Spitting	-9	-9	-9	2	1	4	5	3	2	3	4	1	32	United Kingdom	6-12months	Very Clear	Very easy
4433642_1	feeding	sleeping	love	Breathing	Feeding	Generaldiscomfort	Sleeping	Skin	Stooling	Spitting	Mood	-9	-9	-9	5	3	1	1	3	3	2	3	3	34	United Kingdom	6-12months	Unclear	Easy
4433643_1	sleepiong	fdsa	fsad	Stooling	Sleeping	Generaldiscomfort	Breathing	Feeding	Skin	Spitting	Mood	dfs	fdsafs	safds	1	3	4	2	5	3	1	2	4	41	Singapore	6-12months	Very Clear	Easy
4433647_1	Health	Feeding	Education	Breathing	Feeding	Sleeping	Stooling	Generaldiscomfort	Spitting	Mood	Skin	Health	Education	Growth	3	3	3	4	3	2	3	4	1	25	Singapore	1-2years	Clear	Easy
4433648_1	health	sleep	studies	Mood	Feeding	Sleeping	Stooling	Generaldiscomfort	Breathing	Spitting	Skin	education	friends	relationships	5	1	2	3	4	1	3	4	2	36	Singapore	1-2years	Clear	Easy
4433649_1	sleeping	feeding	learningdevelopment	Mood	Sleeping	Skin	Generaldiscomfort	Feeding	Breathing	Stooling	Spitting	learning	development	pyschomotorskills	4	3	4	3	2	3	3	1	1	34	Singapore	6-12months	Clear	Easy
4433650_1	Stimulation	Sleeping	Eating	Feeding	Sleeping	Mood	Generaldiscomfort	Breathing	Stooling	Skin	Spitting	Socialdevelopment	Creativity	Playing	5	1	2	4	4	3	1	2	4	35	United Kingdom	1-2years	Clear	Easy
4433654_1	food	sleeping	activities	Mood	Sleeping	Skin	Feeding	Stooling	Breathing	Spitting	Generaldiscomfort	none	-9	-9	2	4	4	3	1	1	1	1	2	32	United Kingdom	2-3years	Very Clear	Very easy
4433657_1	feeding	sleeping	intelligence	Mood	Generaldiscomfort	Spitting	Stooling	Skin	Sleeping	Feeding	Breathing	-9	-9	-9	2	3	5	4	1	1	3	4	2	35	Singapore	2-3years	Neither clear nor unclear	Difficult
4433658_1	Food	Sleep	Shelter	Mood	Breathing	Sleeping	Feeding	Generaldiscomfort	Stooling	Spitting	Skin	Clothes	Toys	Happiness	4	3	2	5	1	2	4	3	1	40	Singapore	1-2years	Clear	Very easy
4433667_1	feeding	sleeping	playing	Breathing	Feeding	Sleeping	Mood	Skin	Stooling	Spitting	Generaldiscomfort	-9	-9	-9	4	5	4	3	1	3	4	1	4	26	United Kingdom	0-6months	Very Clear	Very easy
4433684_1	healthy	strong	bright	Mood	Skin	Feeding	Sleeping	Breathing	Generaldiscomfort	Spitting	Stooling	nil	-9	-9	4	1	2	5	3	2	3	4	1	39	Singapore	6-12months	Very Clear	Very easy
4433704_1	feeding	sleeping	playing	Breathing	Feeding	Sleeping	Stooling	Generaldiscomfort	Skin	Mood	Spitting	love	socialskills	playtime	2	1	5	4	3	3	1	2	4	33	United Kingdom	1-2years	Very Clear	Very easy
4433757_1	sleeping	playing	expirencing	Breathing	Sleeping	Stooling	Feeding	Generaldiscomfort	Mood	Skin	Spitting	-9	-9	-9	3	4	5	3	3	3	4	1	1	26	Singapore	6-12months	Very Clear	Easy
4433759_1	feeding	sleeping	bathing	Feeding	Mood	Sleeping	Stooling	Skin	Breathing	Spitting	Generaldiscomfort	growing	motorskills	playing	3	1	1	4	3	4	1	3	2	28	United Kingdom	6-12months	Clear	Neither easy nor difficult
4433763_1	enoughsleep	enoughfeed	laughalot	Breathing	Sleeping	Feeding	Stooling	Skin	Mood	Generaldiscomfort	Spitting	physicaldevelopment	mentaldevelopment	-9	2	3	4	5	1	2	3	4	1	26	Singapore	1-2years	Clear	Easy
4433781_1	feeding	sleeping	discpiline	Breathing	Feeding	Sleeping	Stooling	Generaldiscomfort	Skin	Spitting	Mood	generalhealth	-9	-9	2	4	3	5	1	2	3	4	1	35	United Kingdom	1-2years	Clear	Easy
4433785_1	Feeding	Love	Health	Mood	Breathing	Sleeping	Feeding	Stooling	Skin	Generaldiscomfort	Spitting	Love	Health	Hygeine	5	5	3	2	5	4	3	3	2	41	Singapore	0-6months	Very Clear	Very easy
4433792_1	Feeding	Sleeping	Leaarning	Breathing	Generaldiscomfort	Feeding	Sleeping	Stooling	Mood	Skin	Spitting	-9	-9	-9	3	2	4	3	5	1	4	2	1	19	United Kingdom	1-2years	Very Clear	Very easy
4433800_1	sleeping	health	feeding	Sleeping	Generaldiscomfort	Breathing	Stooling	Feeding	Spitting	Skin	Mood	no	-9	-9	1	5	2	3	4	3	1	2	4	28	Singapore	2-3years	Clear	-9
4433840_1	feeding	sleeping	growing	Breathing	Feeding	Mood	Sleeping	Stooling	Skin	Generaldiscomfort	Spitting	no	no	no	5	1	2	3	4	3	1	2	4	28	United Kingdom	0-6months	Very Clear	Very easy
4433884_1	Feeding	Sleeping	-9	Breathing	Feeding	Sleeping	Skin	Generaldiscomfort	Stooling	Mood	Spitting	Breathing	-9	-9	2	1	5	3	4	3	1	2	4	33	United Kingdom	6-12months	Very Clear	Very easy
4433886_1	feeding	sleeping	talking	Breathing	Skin	Sleeping	Feeding	Generaldiscomfort	Mood	Stooling	Spitting	none	-9	-9	4	2	3	1	5	4	3	2	1	33	United Kingdom	2-3years	Very Clear	Very easy
4433891_1	sleeping	beeinghappy	feeding	Breathing	Sleeping	Mood	Feeding	Stooling	Generaldiscomfort	Skin	Spitting	havefriends	abletolistengivendirections	behavegood	1	4	1	3	4	3	1	4	3	38	United Kingdom	2-3years	Neither clear nor unclear	Neither easy nor difficult
4433898_1	sleeping	feeding	socialising	Breathing	Generaldiscomfort	Skin	Mood	Sleeping	Feeding	Stooling	Spitting	socialising	growth	speech	5	1	4	2	3	2	1	4	3	33	United Kingdom	2-3years	Clear	Easy
4433905_1	feeding	sleeping	studying	Sleeping	Stooling	Breathing	Generaldiscomfort	Feeding	Spitting	Skin	Mood	-9	-9	-9	-9	-9	-9	-9	-9	-9	-9	-9	-9	-9	-9	-9	-9	-9
4433908_1	sleeping	eating	playing	Sleeping	Stooling	Mood	Skin	Breathing	Generaldiscomfort	Feeding	Spitting	healthy	playful	-9	5	5	5	3	4	3	3	4	3	-9	-9	-9	Clear	Neither easy nor difficult
4433910_1	feeding	sleeping	happy	Feeding	Skin	Sleeping	Stooling	Generaldiscomfort	Mood	Breathing	Spitting	health	mood	food	4	5	3	2	2	1	2	3	4	26	Singapore	1-2years	Clear	Easy
4433914_1	Healthy	Happy	Confident	Skin	Sleeping	Mood	Feeding	Breathing	Generaldiscomfort	Stooling	Spitting	-9	-9	-9	1	2	4	3	5	3	1	2	4	20	United Kingdom	1-2years	Clear	Neither easy nor difficult
4433931_1	yres	resgsreg	fdgs	Stooling	Sleeping	Spitting	Skin	Generaldiscomfort	Feeding	Breathing	Mood	gers	bgfdv	bndtf	4	3	2	2	2	2	1	3	4	23	Singapore	6-12months	Clear	Neither easy nor difficult
4433948_1	Sleeping	Learning	Fun	Generaldiscomfort	Feeding	Sleeping	Breathing	Stooling	Skin	Mood	Spitting	-9	-9	-9	1	4	1	3	3	1	4	1	1	23	Singapore	2-3years	Very Clear	Very easy
4433955_1	Feeding	Sleeping	LoveandSupport	Sleeping	Breathing	Feeding	Stooling	Skin	Mood	Generaldiscomfort	Spitting	-9	-9	-9	1	2	4	5	3	1	3	4	2	38	NewZealand	0-6months	Clear	Easy
4433966_1	Health	Sleeping	Feeding	Breathing	Sleeping	Feeding	Stooling	Skin	Spitting	Mood	Generaldiscomfort	-9	-9	-9	3	3	3	3	3	3	1	2	4	32	NewZealand	6-12months	Clear	Easy
4433968_1	feeding	sleeping	playing	Breathing	Feeding	Sleeping	Generaldiscomfort	Skin	Mood	Stooling	Spitting	braindevelopment	-9	-9	1	5	3	4	2	3	1	4	2	30	NewZealand	6-12months	Very Clear	Very easy
4434001_1	communicating	sleeping	feeding	Breathing	Sleeping	Feeding	Stooling	Skin	Mood	Generaldiscomfort	Spitting	safety	honesty	responsible	5	1	5	1	3	4	4	4	1	40	NewZealand	2-3years	Very Clear	Neither easy nor difficult
4434002_1	Gettingrightnutrient	Gettingenoughrest/sleep	Welleducated	Breathing	Feeding	Sleeping	Stooling	Generaldiscomfort	Skin	Mood	Spitting	Braindevelopment	Exposuretoharmfulexter-9lstimulants	Exposuretoharmfulbacteriaintheenvironment	2	3	4	5	1	2	3	4	1	32	Singapore	6-12months	Clear	Easy
4434010_1	nice	helpful	skillful	Mood	Breathing	Generaldiscomfort	Sleeping	Skin	Feeding	Stooling	Spitting	nice	respectful	nice	4	5	3	2	1	2	3	4	1	26	Singapore	6-12months	Very Clear	Very easy
4434011_1	feeding	sleeping	motor	Sleeping	Feeding	Breathing	-9	-9	-9	-9	-9	stooling	mental	physical	5	3	4	2	1	3	1	2	4	42	Singapore	1-2years	Clear	Easy
4434016_1	hygiene	sleep	food	Skin	Sleeping	Feeding	Stooling	Breathing	Mood	Generaldiscomfort	Spitting	non	-9	-9	3	5	1	1	2	1	1	4	1	42	United Kingdom	1-2years	Very Clear	Very easy
4434019_1	sleeping	feeding	playtime	Sleeping	Feeding	Skin	Generaldiscomfort	Mood	Stooling	Breathing	Spitting	heath	-9	-9	3	1	4	2	5	3	2	2	4	39	Singapore	6-12months	Clear	Easy
4434021_1	sleep	feeding	-9	Sleeping	Feeding	Stooling	Mood	Generaldiscomfort	Breathing	Skin	Spitting	play	-9	-9	1	4	2	3	5	3	1	2	4	28	Singapore	6-12months	Very Clear	Very easy
4434024_1	colouring	playing	sleeping	Mood	Generaldiscomfort	Stooling	Feeding	Sleeping	Breathing	Skin	Spitting	none	none	none	3	4	5	4	3	1	3	4	2	27	Singapore	2-3years	Clear	Neither easy nor difficult
4434025_1	playing	feeding	sleeping	Feeding	Breathing	Sleeping	Generaldiscomfort	Skin	Mood	Stooling	Spitting	playing	attendingschool	vitamins	3	5	4	1	2	1	1	3	1	35	United Kingdom	2-3years	Clear	Easy
4434027_1	sleep	eat	shit	Sleeping	Spitting	Stooling	Generaldiscomfort	Breathing	Skin	Feeding	Mood	do	what	shit	2	3	2	2	3	2	2	3	4	24	Singapore	6-12months	Clear	Easy
4434030_1	Feeeding	Education	Sleep	Generaldiscomfort	Sleeping	Feeding	Breathing	Mood	Stooling	Spitting	Skin	Education	Discipline	Health	4	1	2	3	5	2	3	1	4	36	Singapore	1-2years	Clear	Easy
4434031_1	play	sleeping	eating	Breathing	Skin	Sleeping	Feeding	Generaldiscomfort	Mood	Stooling	Spitting	feeling	temperature	happiness	1	4	2	3	5	3	1	2	4	34	NewZealand	1-2years	Clear	Easy
4434033_1	HealthandNutrition(includingSleepandFood)	Safety	Education(infuture)	Breathing	Sleeping	Stooling	Feeding	Generaldiscomfort	Skin	Mood	Spitting	Educationinfuture	Fi-9ncesinfuture	Nothingelsefornow	2	3	5	1	4	1	3	4	2	25	Singapore	2-3years	Unclear	Very easy
4434034_1	feeding	sleeping	-9	Sleeping	Mood	Feeding	Stooling	Generaldiscomfort	Breathing	Skin	Spitting	playandlaughter	teething	learningtowalk	1	4	2	3	5	3	1	2	4	34	Singapore	0-6months	Very Clear	Easy
4434039_1	feeding	sleeping	teething	Sleeping	Mood	Feeding	Generaldiscomfort	Stooling	Breathing	Skin	Spitting	teething	-9	-9	4	1	2	3	5	3	1	2	4	27	Singapore	0-6months	Clear	Easy
4434043_1	feeding	sleeping	-9	Sleeping	Feeding	Stooling	Mood	Generaldiscomfort	Skin	Breathing	Spitting	crawling/walking	-9	-9	1	2	3	5	-9	3	1	2	4	33	Singapore	6-12months	Very Clear	Very easy
4434053_1	feeding	sleeping	shitting	Feeding	Sleeping	Breathing	Generaldiscomfort	Spitting	Skin	Stooling	Mood	playing	learning	walking	2	3	5	4	1	2	3	4	1	34	Singapore	2-3years	Clear	Easy
4434062_1	sleeping	feeding	playing	Breathing	Feeding	Sleeping	Stooling	Generaldiscomfort	Mood	Skin	Spitting	dontknow	-9	-9	4	2	3	1	5	1	3	2	4	27	United Kingdom	2-3years	Very Clear	Very easy
4434064_1	Feeding	Happiness	Sleeping	Breathing	Mood	Skin	Feeding	Sleeping	Stooling	Generaldiscomfort	Spitting	Relationships	Feelingsafe	Feelingloved	1	4	5	3	2	2	3	4	1	36	NewZealand	1-2years	Unclear	Neither easy nor difficult
4434066_1	Happiness	Sleep	Nutrition	Breathing	Mood	Sleeping	Feeding	Stooling	Generaldiscomfort	Skin	Spitting	Breastfeeding	Cognition	-9	4	1	2	3	5	3	1	2	4	41	United Kingdom	2-3years	Very Clear	Very easy
4434071_1	feeding	sleeping	growing	Feeding	Sleeping	Breathing	Spitting	Mood	Skin	Stooling	Generaldiscomfort	moon	smile	-9	1	5	3	4	2	3	2	1	4	34	Singapore	6-12months	Clear	Neither easy nor difficult
4434072_1	food	sleeping	mentalhealth/happiness	-9	-9	-9	-9	-9	-9	-9	-9	attachment	stability	development	3	1	5	4	2	4	3	1	2	46	United Kingdom	2-3years	Clear	Easy
4434072_1	food	sleeping	mentalhealth/happiness	Breathing	Feeding	Sleeping	Generaldiscomfort	Mood	Stooling	Skin	Spitting	attachment	stability	development	3	1	5	4	2	4	3	1	2	46	United Kingdom	2-3years	Clear	Easy
4434073_1	health	growth	fitness	Breathing	Generaldiscomfort	Skin	Mood	Sleeping	Spitting	Feeding	Stooling	-9	-9	-9	3	4	2	2	3	4	3	2	3	30	Singapore	1-2years	Very Clear	Very easy
4434075_1	feeding	loving	sleeping	Breathing	Feeding	Mood	Sleeping	Generaldiscomfort	Skin	Stooling	Spitting	playing	-9	-9	4	1	2	3	5	4	1	2	3	18	United Kingdom	6-12months	Clear	Very easy
4434100_1	Eating	Sleeping	Exercise	Sleeping	Feeding	Mood	Stooling	Generaldiscomfort	Breathing	Skin	Spitting	Interactionwithotherchildren	-9	-9	1	5	2	3	4	3	1	2	4	36	United Kingdom	1-2years	Clear	Very easy
4434101_1	feeding	learning	playing	Breathing	Generaldiscomfort	Feeding	Sleeping	Mood	Spitting	Stooling	Skin	talking	listening	hearing	3	2	1	5	4	2	4	1	3	34	Singapore	6-12months	Clear	Easy
4434102_1	feed	sleep	play(learningthroughplay)	Breathing	Feeding	Sleeping	Generaldiscomfort	Skin	Mood	Stooling	Spitting	Education	entertainment	socialinteractionwithothers	3	1	5	2	4	3	1	4	2	28	United Kingdom	1-2years	Clear	Easy
4434103_1	food	sleeping	familyenvironment	Feeding	Sleeping	Mood	Generaldiscomfort	Breathing	Spitting	Stooling	Skin	developingskills	movingaround/running	socialinteraction	3	1	2	4	5	3	1	2	4	37	United Kingdom	2-3years	Unclear	Easy
4434109_1	sleeping	learning	independent	Breathing	Mood	Sleeping	Feeding	Stooling	Skin	Generaldiscomfort	Spitting	beingabletoproblemsolve	doingchores	none	5	1	4	2	3	2	4	3	1	31	United Kingdom	2-3years	Very Clear	Very easy
4434110_1	eating	sleeping	drinking	Mood	Skin	Generaldiscomfort	Sleeping	Breathing	Feeding	Stooling	Spitting	emotions	growth	intellect	2	1	4	3	5	3	1	2	4	34	Singapore	2-3years	Clear	Easy
4434122_1	eating	development	sleeping	Generaldiscomfort	Mood	Feeding	Breathing	Sleeping	Stooling	Skin	Spitting	developing	Interaction	happiness	4	1	2	3	5	3	1	2	4	38	United Kingdom	6-12months	Unclear	Neither easy nor difficult
4434129_1	feeding	sleeping	crying	Stooling	Sleeping	Feeding	Breathing	Generaldiscomfort	Skin	Mood	Spitting	crying	-9	-9	4	5	1	2	3	1	4	2	3	36	Singapore	0-6months	Very Clear	Very easy
4434132_1	medical	happiness	feeding	Breathing	Mood	Generaldiscomfort	Feeding	Skin	Sleeping	Stooling	Spitting	-9	-9	-9	4	2	1	5	3	2	3	4	1	28	United Kingdom	6-12months	Neither clear nor unclear	Easy
4434134_1	Happiness	Feeding	Sleeping	Breathing	Mood	Feeding	Sleeping	Stooling	Generaldiscomfort	Skin	Spitting	Keepingupwithpeerdevelopment	Balance	Speech	3	1	3	1	5	4	2	2	1	33	United Kingdom	1-2years	Very Clear	Very easy
4434145_1	eating	learning	sleeppattern	Breathing	Feeding	Sleeping	Generaldiscomfort	Mood	Stooling	Skin	Spitting	cognitive	thriving	-9	4	1	2	3	5	3	1	2	4	32	United Kingdom	2-3years	Very Clear	Very easy
4434146_1	feeding	sleeping	environment	Feeding	Skin	Sleeping	Breathing	Mood	Stooling	Spitting	Generaldiscomfort	Noise	Roomtemperature	cleaniness	4	1	2	3	5	3	2	2	4	36	Singapore	1-2years	Very Clear	Very easy
4434147_1	argaser	gsergsegsg	sgsegse	Sleeping	Generaldiscomfort	Mood	Breathing	Stooling	Skin	Feeding	Spitting	gsegzseg	segzsegsze	gszegzseg	1	1	1	1	1	1	1	1	1	32	Singapore	1-2years	Very Clear	Very easy
4434151_1	feeding	sleep	play	Feeding	Sleeping	Mood	Breathing	Skin	Spitting	Stooling	Generaldiscomfort	meetingmilestones	laughing	-9	1	4	2	3	5	3	1	2	4	40	United Kingdom	6-12months	Clear	Easy
4434152_1	Sleeping	Eating	Loved	Sleeping	Feeding	Mood	Stooling	Breathing	Generaldiscomfort	Skin	Spitting	Playing	SocialInteraction	Discipline	3	4	2	1	5	2	4	3	1	34	United Kingdom	2-3years	Very Unclear	Very easy
4434169_1	sleeping	feeding	learning	Sleeping	Feeding	Skin	Generaldiscomfort	Stooling	Mood	Breathing	Spitting	learning	-9	-9	3	3	3	4	3	2	1	3	4	36	Singapore	1-2years	Unclear	Easy
4434173_1	Adequaterest/sleep	wholesomefood	developmentalplay	Breathing	Feeding	Sleeping	Skin	Generaldiscomfort	Mood	Stooling	Spitting	cleanliness	safety	happiness	1	5	4	3	2	3	2	1	4	27	United Kingdom	2-3years	Unclear	Very easy
4434175_1	sleepingwell	feeding	communicative	Sleeping	Feeding	Stooling	Skin	Breathing	Generaldiscomfort	Mood	Spitting	commiunicativeskill	-9	-9	1	2	4	3	5	3	1	2	4	31	Singapore	2-3years	Clear	Easy
4434183_1	feeding	playing	sleeping	Breathing	Feeding	Sleeping	Mood	Generaldiscomfort	Skin	Spitting	Stooling	health	finemotorskills	emotio-9lwellbeing	4	1	2	3	5	2	3	4	1	31	United Kingdom	1-2years	Very Clear	-9
4434189_1	feeding	sleeping	caring	Breathing	Feeding	Sleeping	Mood	Skin	Spitting	Stooling	Generaldiscomfort	caring	-9	-9	5	4	1	3	2	2	1	3	4	30	Singapore	6-12months	Clear	Easy
4434191_1	sleeping	feeding	happines	Breathing	Sleeping	Feeding	Stooling	Generaldiscomfort	Skin	Mood	Spitting	gdfg	bbfbbh	bftghfh	3	1	1	2	1	1	2	1	1	28	United Kingdom	0-6months	Very Clear	Very easy
4434238_1	breastfeeding	health	sleep	Feeding	Mood	Breathing	Generaldiscomfort	Sleeping	Skin	Stooling	Spitting	no	-9	-9	2	3	4	5	1	2	3	4	1	42	United Kingdom	1-2years	Clear	Easy
4434239_1	happyness/love	mentalstimulation	feeding	Breathing	Feeding	Mood	Skin	Sleeping	Stooling	Spitting	Generaldiscomfort	safety	cleanness	learningexperiences	4	1	2	3	5	3	1	2	4	44	United Kingdom	2-3years	Neither clear nor unclear	Easy
4434253_1	feeding	sleeping	eating	Sleeping	Stooling	Mood	Skin	Breathing	Generaldiscomfort	Spitting	Feeding	sleeping	eating	feding	3	2	4	1	5	1	3	2	4	32	United Kingdom	6-12months	Very Clear	Very easy
4434257_1	healthyeating	sleep	ative	Breathing	Feeding	Sleeping	Stooling	Skin	Mood	Generaldiscomfort	Spitting	actibemind	-9	-9	1	3	4	5	2	2	1	3	4	21	United Kingdom	1-2years	-9	Very easy
4434260_1	sleeping	eat	play	Sleeping	Breathing	Feeding	Mood	Spitting	Stooling	Skin	Generaldiscomfort	health	happiness	drinking	3	2	1	5	4	1	3	2	4	31	United Kingdom	1-2years	Very Unclear	Easy
4434262_1	Sleepingwell	Eatingwell	Movingwell	Breathing	Feeding	Stooling	Sleeping	Skin	Spitting	Mood	Generaldiscomfort	Healthyeyes	Healthyears	Healthyskincolour	4	1	2	3	5	3	2	1	4	38	Singapore	1-2years	Very Clear	Very easy
4434306_1	sleeping	feeding	play	Breathing	Feeding	Generaldiscomfort	Sleeping	Skin	Mood	Stooling	Spitting	feeding	breathin	stool	3	4	3	4	2	3	1	4	3	31	United Kingdom	6-12months	Very Clear	Very easy
4434314_1	food	behaviour	stabillity	Feeding	Sleeping	Mood	Skin	Generaldiscomfort	Stooling	Breathing	Spitting	social	active	happiness	1	3	4	5	2	2	3	4	1	32	United Kingdom	1-2years	Clear	Easy
4434320_1	nestle	nestle	nestle	Breathing	Feeding	Sleeping	Skin	Mood	Stooling	Generaldiscomfort	Spitting	feeding	sleeping	breathing	1	5	2	3	4	3	1	4	2	24	United Kingdom	6-12months	Very Clear	Very easy
4434330_1	Feeding	Bathing	Sleeping	Breathing	Feeding	Sleeping	Stooling	Mood	Skin	Generaldiscomfort	Spitting	Bathing	Welldressed	Healthy	5	3	2	4	1	4	3	1	2	20	United Kingdom	0-6months	Very Clear	Easy
4434335_1	sleeping	eating	playtime	Breathing	Sleeping	Feeding	Stooling	Mood	Spitting	Generaldiscomfort	Skin	-9	-9	-9	4	5	1	2	1	2	2	1	4	23	United Kingdom	1-2years	Neither clear nor unclear	Neither easy nor difficult
4434336_1	feeding	sleeping	hygiene	Breathing	Feeding	Spitting	Sleeping	Generaldiscomfort	Skin	Stooling	Mood	teething	-9	-9	4	1	2	3	5	3	2	1	4	32	United Kingdom	2-3years	Clear	Very easy
4434337_1	Sleep	Food	Love	Breathing	Feeding	Sleeping	Stooling	Skin	Mood	Generaldiscomfort	Spitting	Social	Playtime	Education	2	3	4	5	1	2	3	4	1	30	United Kingdom	1-2years	Very Clear	Very easy
4434379_1	feeding	sleeping	speechandlistening	Breathing	Generaldiscomfort	Skin	Mood	Feeding	Sleeping	Spitting	Stooling	Listening	Speech	Strength	5	2	1	5	1	3	4	1	4	18	United Kingdom	6-12months	Clear	Very easy
4434381_1	feeding	sleeping	stilmulation	Breathing	Feeding	Sleeping	Generaldiscomfort	Mood	Skin	Stooling	Spitting	happybaby	-9	-9	2	5	1	1	2	1	4	3	3	43	United Kingdom	6-12months	Very Clear	Very easy
4434384_1	health	feeding	sleeping	Feeding	Sleeping	Generaldiscomfort	Breathing	Stooling	Mood	Skin	Spitting	health	-9	-9	2	1	4	5	3	1	4	3	2	43	United Kingdom	1-2years	Very Clear	Very easy
4434389_1	health	wisdom	happiness	Generaldiscomfort	Mood	Skin	Stooling	Breathing	Sleeping	Feeding	Spitting	obedient	smart	caring	3	2	1	5	4	1	2	4	3	45	Singapore	2-3years	Clear	Easy
4434390_1	sleep	play	family	Breathing	Generaldiscomfort	Feeding	Sleeping	Mood	Skin	Stooling	Spitting	no	no	no	2	3	4	1	1	2	3	3	2	28	United Kingdom	1-2years	Very Clear	Easy
4434408_1	Sleeping	Feeding	Socialplaying	Sleeping	Breathing	Feeding	Generaldiscomfort	Mood	Stooling	Skin	Spitting	-9ils	-9	-9	1	5	4	2	3	3	1	2	4	32	Singapore	0-6months	Very Clear	Easy
4434448_1	brainlearning	emotio-9lquotient	nutrition	Breathing	Sleeping	Feeding	Mood	Skin	Stooling	Generaldiscomfort	Spitting	childinteraction	emotio-9lsafety	-9	4	1	2	3	5	3	1	2	4	30	Singapore	1-2years	Very Clear	Very easy
4434481_1	sleeping	eating	interacting	Sleeping	Feeding	Stooling	Mood	Skin	Generaldiscomfort	Spitting	Breathing	no	-9	-9	5	3	4	2	1	2	1	3	4	39	Singapore	1-2years	Clear	Easy
4434491_1	eating	sleeping	learning	Feeding	Sleeping	Breathing	Skin	Stooling	Generaldiscomfort	Mood	Spitting	learningexploring	-9	-9	5	4	2	4	3	3	1	2	4	29	Singapore	6-12months	Very Clear	Very easy
4434493_1	Sleeping	Feeding	Playing	Sleeping	Feeding	Breathing	Mood	Spitting	Generaldiscomfort	Stooling	Skin	Playing	Crying	Laughing	2	3	5	4	1	4	1	2	3	39	Singapore	2-3years	Clear	Easy
4434506_1	eating	sleeping	health	Breathing	Feeding	Sleeping	Generaldiscomfort	Spitting	Stooling	Mood	Skin	growth	breathing	sleepingpattern	3	4	5	2	1	2	3	4	1	31	United Kingdom	0-6months	Very Clear	Very easy
4434510_1	Sleeping	Feeding	Safety	Breathing	Sleeping	Feeding	Stooling	Generaldiscomfort	Mood	Skin	Spitting	-9	-9	-9	5	3	4	1	2	4	2	1	3	34	NewZealand	6-12months	Unclear	Neither easy nor difficult
4434537_1	Feeding	immunity	school	Feeding	Generaldiscomfort	Sleeping	Breathing	Skin	Spitting	Mood	Stooling	studies	health	immunity	3	4	3	4	3	4	4	3	2	34	Singapore	2-3years	Clear	Very easy
4434541_1	Nutrition	Exercise	Rest	Breathing	Feeding	Skin	Generaldiscomfort	Mood	Stooling	Spitting	Sleeping	Exercise	-9	-9	4	1	2	3	5	3	2	1	4	25	Singapore	1-2years	Very Clear	Very easy
4434543_1	Feeding	Learninganddevelopment	Sleeping	Feeding	Sleeping	Breathing	Skin	Generaldiscomfort	Spitting	Stooling	Mood	Learninganddevelopment	Socialinteraction	-9	4	1	5	3	2	1	3	4	2	37	Singapore	2-3years	Clear	Easy
4434544_1	FEEDING	SLEEPING	PLAY	Breathing	Feeding	Sleeping	Skin	Mood	Stooling	Generaldiscomfort	Spitting	-9	-9	-9	5	5	3	5	5	2	3	3	4	22	Singapore	0-6months	Clear	Easy
4434546_1	feeding	playing	sleeping	Breathing	Feeding	Mood	Skin	Sleeping	Stooling	Spitting	Generaldiscomfort	mood	behaviour	-9	4	1	2	3	5	3	1	2	4	30	United Kingdom	1-2years	Very Clear	Very easy
4434547_1	eatingwell	sleepingwell	shittingproperlyregularly	Feeding	Sleeping	Breathing	Stooling	Skin	Generaldiscomfort	Mood	Spitting	comfortlevel	mood	moodswing	4	1	2	3	5	3	1	2	4	27	Singapore	6-12months	Clear	Easy
4434551_1	sleepwell	feedwell	growwell	Feeding	Breathing	Sleeping	Stooling	Generaldiscomfort	Mood	Spitting	Skin	healthy	alert	-9	5	1	2	3	4	3	1	2	4	30	Singapore	6-12months	Very Clear	Very easy
4434555_1	Food	Sleep	Emotio-9lbonding	Sleeping	Feeding	Mood	Breathing	Stooling	Spitting	Generaldiscomfort	Skin	Hygiene	Clothing	Bonding	4	1	2	3	5	3	1	2	4	24	Singapore	0-6months	Very Clear	Very easy
4434566_1	food	sleep	fun	Breathing	Feeding	Sleeping	Mood	Generaldiscomfort	Skin	Stooling	Spitting	relationships	exercise	reading	2	4	3	1	3	4	1	2	3	39	United Kingdom	1-2years	Neither clear nor unclear	Neither easy nor difficult
4434573_1	Sleeping	Well-being	feeding	Sleeping	Feeding	Mood	Skin	Breathing	Generaldiscomfort	Stooling	Spitting	-9	-9	-9	1	4	1	3	1	2	2	1	2	30	NewZealand	1-2years	Unclear	Difficult
4434575_1	feeding	exercise	sleeping	Breathing	Feeding	Spitting	Generaldiscomfort	Sleeping	Skin	Stooling	Mood	weight	interaction	-9	4	1	2	3	5	3	2	1	4	30	Singapore	6-12months	Very Clear	Very easy
4434579_1	feeding	sleeping	generalfu-9ndlaughter	Breathing	Generaldiscomfort	Mood	Feeding	Sleeping	Skin	Stooling	Spitting	behaviourwithothers	-9	-9	1	3	2	4	5	3	1	2	4	42	United Kingdom	2-3years	Clear	Neither easy nor difficult
4434601_1	feeding	sleeping	health	Breathing	Feeding	Sleeping	Mood	Generaldiscomfort	Skin	Stooling	Spitting	happiness	-9	-9	3	5	3	3	5	3	1	3	4	30	NewZealand	0-6months	Very Unclear	Difficult
4434603_1	sleeping	eating	reading	Stooling	Generaldiscomfort	Mood	Spitting	Skin	Sleeping	Breathing	Feeding	grwoing	eating	happy	2	4	3	2	4	4	2	1	2	30	Singapore	1-2years	Clear	Easy
4434606_1	Sleeping	Feeding	PLaying	Sleeping	Feeding	Skin	Stooling	Breathing	Generaldiscomfort	Mood	Spitting	-9	-9	-9	4	4	3	2	3	3	2	2	3	34	Singapore	1-2years	Clear	Neither easy nor difficult
4434608_1	digesting	sleeping	weightgain	Breathing	Generaldiscomfort	Feeding	Sleeping	Stooling	Skin	Spitting	Mood	weightgain	-9	-9	4	1	2	3	5	3	2	1	4	32	United Kingdom	0-6months	Clear	Very easy
4434609_1	Exercise	BalancedDiet	Goodsleep	Breathing	Generaldiscomfort	Mood	Feeding	Sleeping	Stooling	Skin	Spitting	mobility	-9	-9	4	1	2	3	5	3	1	2	4	37	United Kingdom	2-3years	Unclear	Easy
4434616_1	Drinking	Sleeping	Feeding	Breathing	Feeding	Sleeping	Stooling	Generaldiscomfort	Mood	Skin	Spitting	Drinking	Cuddles	Playing	4	2	1	3	5	2	1	3	4	33	United Kingdom	1-2years	Very Clear	Very easy
4434622_1	feeding	sleeping	-9ppychangefrequency	Mood	Breathing	Sleeping	Stooling	Feeding	Skin	Spitting	Generaldiscomfort	no	-9	-9	4	1	2	3	5	3	2	1	4	30	United Kingdom	6-12months	Very Clear	Very easy
4434623_1	sleeping	growth	feeding	Sleeping	Breathing	Feeding	Skin	Stooling	Generaldiscomfort	Mood	Spitting	balanceddiet	health	hygine	4	3	1	2	5	3	2	4	1	36	United Kingdom	1-2years	Neither clear nor unclear	Neither easy nor difficult
4434629_1	Feeding	Sleeping	Development	Breathing	Feeding	Mood	Sleeping	Generaldiscomfort	Stooling	Skin	Spitting	-9	-9	-9	5	4	3	3	3	3	4	1	3	29	United Kingdom	6-12months	Unclear	Difficult
4434631_1	HAPPYNESS	CLEANLINESS	HEALTH	Breathing	Generaldiscomfort	Feeding	Stooling	Mood	Spitting	Sleeping	Skin	SLEEP	REST	RESPONSIVENESS	5	2	1	1	3	4	3	1	3	18	United Kingdom	6-12months	Very Clear	Very easy
4434650_1	Food	Sleep	SocialInteraction	Breathing	Feeding	Mood	Sleeping	Stooling	Generaldiscomfort	Skin	Spitting	Happiness	Knowledge	Experiences	1	5	2	3	4	3	1	2	4	27	United Kingdom	6-12months	Neither clear nor unclear	Easy
4434651_1	feeding	sleeping	playing	Breathing	Feeding	Sleeping	Generaldiscomfort	Mood	Stooling	Skin	Spitting	bathing	learning	expressingthemselves(communication)	4	1	5	2	3	3	1	2	4	26	United Kingdom	6-12months	Very Clear	Very easy
4434652_1	development	entertainment	communication	Breathing	Mood	Sleeping	Stooling	Feeding	Skin	Generaldiscomfort	Spitting	havingfun	beingloved	havingfriends	5	4	2	3	1	3	1	2	4	29	United Kingdom	2-3years	Very Clear	Very easy
4434654_1	asd	fgh	agrlljijb	Sleeping	Stooling	Mood	Generaldiscomfort	Skin	Breathing	Feeding	Spitting	rhtrhr	ahetheth	wthryjry	3	2	1	4	5	2	3	1	4	28	Singapore	0-6months	Very Clear	Very easy
4434661_1	health	feeding	sleeping	Generaldiscomfort	Breathing	Feeding	Sleeping	Stooling	Spitting	Mood	Skin	no	-9	-9	5	4	5	3	5	4	4	3	2	34	Singapore	1-2years	Very Clear	Very easy
4434678_1	Health	Breastfeeding	Weightgain	Breathing	Feeding	Sleeping	Mood	Generaldiscomfort	Skin	Stooling	Spitting	Happiness	Playing	-9	5	3	1	4	2	2	3	4	1	39	United Kingdom	6-12months	Very Clear	Very easy
4434679_1	feeding	sleeping	playing	Feeding	Sleeping	Skin	Mood	Breathing	Generaldiscomfort	Stooling	Spitting	happiness	confidence	playing	2	1	5	3	4	3	1	4	2	27	United Kingdom	1-2years	Very Clear	Very easy
4434684_1	SLEEPING	HEALTH	FEEDING	Breathing	Sleeping	Feeding	Skin	Stooling	Generaldiscomfort	Mood	Spitting	WELLBEING	DEVELOPMENT	COMFORT	1	4	2	3	5	3	1	4	2	28	United Kingdom	0-6months	Clear	Easy
4434710_1	feeding	sleeping	playing	Breathing	Feeding	Mood	Sleeping	Skin	Generaldiscomfort	Spitting	Stooling	developing	-9	-9	4	3	2	1	5	4	1	2	3	28	United Kingdom	6-12months	Clear	Very easy
4434729_1	Feeding	Sleeping	Playing	Feeding	Sleeping	Breathing	Generaldiscomfort	Stooling	Mood	Skin	Spitting	-9	-9	-9	4	1	3	2	5	3	4	2	1	27	United Kingdom	1-2years	Very Clear	Very easy
4434764_1	Feeding	Sleeping	Playing/Learning	Breathing	Feeding	Sleeping	Stooling	Generaldiscomfort	Skin	Mood	Spitting	Mentaldevelopment	Physicaldevelopment	-9	2	3	4	5	1	1	4	3	2	21	United Kingdom	0-6months	Clear	Very easy
4434768_1	feeding	cleanliness	sleeping	Breathing	Feeding	Generaldiscomfort	Sleeping	Skin	Mood	Stooling	Spitting	happiness	-9	-9	5	3	5	3	5	3	4	4	4	27	United Kingdom	2-3years	Clear	Easy
4434772_1	Sleeping	Feeding	Hygiene	Breathing	Feeding	Stooling	Skin	Sleeping	Generaldiscomfort	Mood	Spitting	Hygiene	Boredom	Illness	2	3	4	5	1	2	4	3	1	43	United Kingdom	0-6months	Very Clear	Easy
4434774_1	feedingwell	sleepingwell	plentyofsmiles	Breathing	Feeding	Mood	Stooling	Sleeping	Generaldiscomfort	Skin	Spitting	interestinhissurroundings	interactionwithothers	-9	4	1	2	3	5	3	1	2	4	40	United Kingdom	0-6months	Neither clear nor unclear	Easy
4434784_1	feeding	safety	sleeping	Breathing	Feeding	Sleeping	Stooling	Generaldiscomfort	Skin	Mood	Spitting	taughtboundaries	safety	loved	1	3	2	4	5	3	1	2	4	29	United Kingdom	1-2years	Clear	Easy
4434785_1	feeding	sleeping	playing	Breathing	Feeding	Sleeping	Generaldiscomfort	Skin	Mood	Stooling	Spitting	no	-9	-9	4	1	2	3	5	2	3	1	4	40	United Kingdom	1-2years	Clear	Easy
4434807_1	sleeping	reading	playingoutside	Breathing	Mood	Generaldiscomfort	Sleeping	Feeding	Skin	Stooling	Spitting	laughing	art	desicionmaking	5	1	2	3	4	3	2	1	4	24	United Kingdom	2-3years	Very Clear	Very easy
4434808_1	eating	sleep	behaviour	Breathing	Feeding	Sleeping	Mood	Stooling	Generaldiscomfort	Spitting	Skin	speech	-9	-9	3	2	4	5	1	2	4	1	3	32	United Kingdom	2-3years	Very Clear	Very easy
4434853_1	feeding	physicaldevelopment	mentaldevelopment	Breathing	Feeding	Skin	Mood	Sleeping	Generaldiscomfort	Stooling	Spitting	physicaldevelopmentprogression	mentaldevelopmentprogression	-9	5	4	1	2	3	2	3	4	1	36	NewZealand	6-12months	Clear	Easy
4434885_1	feeding	sleeping	active/notlethargic	Breathing	Generaldiscomfort	Feeding	Sleeping	Stooling	Mood	Skin	Spitting	-9	-9	-9	5	3	3	5	1	1	4	1	1	32	NewZealand	2-3years	Very Unclear	Neither easy nor difficult
4434936_1	clothes	fed	sleep	Feeding	Sleeping	Breathing	Generaldiscomfort	Skin	Mood	Stooling	Spitting	-9	-9	-9	1	4	1	4	5	4	1	3	4	31	NewZealand	2-3years	Unclear	Neither easy nor difficult
4434940_1	Food	sleep	fun	Breathing	Feeding	Sleeping	Mood	Stooling	Generaldiscomfort	Skin	Spitting	behaviour	education	socialdevelopment	2	1	3	4	5	3	1	2	4	35	NewZealand	1-2years	Unclear	Very easy
4434953_1	food	sleep	exercise	Feeding	Sleeping	Breathing	Stooling	Generaldiscomfort	Skin	Mood	Spitting	no	-9	-9	3	2	4	5	1	4	3	1	2	35	Singapore	2-3years	Clear	Easy
4434958_1	Beinghappy	Havingagoodappetite	Sleepingwell	Mood	Generaldiscomfort	Breathing	Feeding	Sleeping	Stooling	Skin	Spitting	-9	-9	-9	-9	-9	-9	-9	-9	2	3	4	1	27	United Kingdom	6-12months	Very Clear	Neither easy nor difficult
4434965_1	sleep	routine	interation	Feeding	Sleeping	Breathing	Skin	Mood	Stooling	Generaldiscomfort	Spitting	contact/touch	-9	-9	2	3	4	5	1	2	3	4	1	38	United Kingdom	1-2years	Very Clear	Very easy
4434978_1	xvxcv	cxvcxv	cxvcxv	Mood	Stooling	Sleeping	Generaldiscomfort	Breathing	Feeding	Skin	Spitting	cxvcxv	cxvcxv	cxvcxv	2	3	1	3	2	1	2	3	3	34	Singapore	1-2years	Clear	Easy
4434979_1	sleeping	eatinghealthily	drinkingwater	Breathing	Sleeping	Feeding	Mood	Skin	Generaldiscomfort	Stooling	Spitting	happiness	resilience	-9	2	3	4	5	1	2	3	4	1	35	NewZealand	2-3years	Unclear	Easy
4434981_1	Sleeping	emotio-9lwell-being(happiness)	eating	Mood	Sleeping	Breathing	Feeding	Generaldiscomfort	Stooling	Skin	Spitting	-9	-9	-9	4	3	5	2	1	2	4	3	1	28	NewZealand	2-3years	Unclear	Difficult
4434983_1	Sleeping	Eating	Healthy	Breathing	Sleeping	Mood	Feeding	Stooling	Generaldiscomfort	Skin	Spitting	Healthy	Happy	-9	3	2	4	5	1	2	3	4	1	34	Singapore	2-3years	Neither clear nor unclear	Neither easy nor difficult
4434985_1	Eating	Health	Sleeping	Breathing	Feeding	Sleeping	Stooling	Mood	Skin	Generaldiscomfort	Spitting	Braindevelopment	-9	-9	3	2	4	5	1	2	4	3	1	32	United Kingdom	6-12months	Very Clear	Very easy
4434986_1	test	test	test	Sleeping	Feeding	Mood	Breathing	Generaldiscomfort	Skin	Stooling	Spitting	test	-9	-9	1	1	1	1	1	1	1	1	1	22	United Kingdom	6-12months	Clear	Easy
4434996_1	happy	Joy	Smile	Sleeping	Mood	Stooling	Skin	Generaldiscomfort	Feeding	Breathing	Spitting	1	1	1	1	2	2	2	3	2	2	2	2	19	Singapore	6-12months	Very Clear	Very easy
4435001_1	feeding	sleeping	familybondingtime	Breathing	Skin	Feeding	Sleeping	Stooling	Mood	Generaldiscomfort	Spitting	reading	tummytime	singingtime	5	3	1	1	3	3	1	3	3	37	NewZealand	0-6months	Unclear	Difficult
4435008_1	feeding	sleeping	playing	Sleeping	Mood	Stooling	Breathing	Skin	Feeding	Generaldiscomfort	Spitting	mood	health	breathing	3	2	5	1	5	1	3	2	2	21	Singapore	1-2years	Neither clear nor unclear	Neither easy nor difficult
4435014_1	feeding	sleeping	beingactive	Breathing	Feeding	Sleeping	Stooling	Generaldiscomfort	Mood	Spitting	Skin	beingalert	beingresponsive	physicaldevelopment	2	3	4	5	1	2	3	4	1	38	United Kingdom	0-6months	Clear	Very easy
4435017_1	feeding	playing	sleeping	Breathing	Feeding	Sleeping	Stooling	Mood	Skin	Spitting	Generaldiscomfort	-9	-9	-9	3	3	3	3	5	3	3	3	3	26	United Kingdom	2-3years	Neither clear nor unclear	Easy
4435022_1	moodiness	sleep	nutrition	Generaldiscomfort	Mood	Breathing	Sleeping	Feeding	Stooling	Skin	Spitting	play	happiness	socialskills	2	3	4	5	1	2	3	4	1	37	United Kingdom	2-3years	Very Clear	Very easy
4435026_1	FEEDING	SLEEPING	-9	Breathing	Sleeping	Feeding	Skin	Stooling	Generaldiscomfort	Mood	Spitting	-9	-9	-9	3	2	4	5	1	2	3	1	4	33	United Kingdom	6-12months	Very Clear	Very easy
4435035_1	Sleeping	Playing	Feeding	Mood	Breathing	Sleeping	Feeding	Stooling	Generaldiscomfort	Skin	Spitting	NO	-9	-9	4	1	3	2	5	3	1	2	4	23	United Kingdom	2-3years	Unclear	Easy
4435036_1	Feeding	Sleeping	Eating	Generaldiscomfort	Breathing	Spitting	Stooling	Sleeping	Skin	Feeding	Mood	Nil	-9	-9	2	3	1	4	5	1	3	2	4	35	Singapore	0-6months	Very Clear	Very easy
4435039_1	healthy	smart	enoughsleep	Feeding	Mood	Sleeping	Skin	Breathing	Generaldiscomfort	Spitting	Stooling	-9	-9	-9	2	1	4	3	2	1	1	2	4	28	Singapore	6-12months	Very Clear	Easy
4435047_1	feeding	bathing	sleeping	Breathing	Feeding	Stooling	Mood	Sleeping	Skin	Generaldiscomfort	Spitting	speech/language	-9	-9	5	1	2	3	4	2	3	4	1	21	United Kingdom	2-3years	Clear	Easy
4435051_1	eating	sleeping	cuddling	Breathing	Sleeping	Feeding	Stooling	Generaldiscomfort	Skin	Mood	Spitting	-9	-9	-9	4	1	2	3	5	3	1	2	4	38	United Kingdom	1-2years	Very Clear	Very easy
4435052_1	sleeping	manners	sharing	Breathing	Generaldiscomfort	Sleeping	Mood	Feeding	Stooling	Skin	Spitting	feeding	happiness	family	2	1	5	4	3	3	1	2	4	39	United Kingdom	2-3years	Unclear	Difficult
4435054_1	Education	Nutrition	Health	Mood	Feeding	Sleeping	Breathing	Generaldiscomfort	Skin	Stooling	Spitting	Happiness	Socialising	Self-esteem	1	3	1	4	5	4	3	1	2	39	United Kingdom	0-6months	Unclear	Difficult
4435055_1	Takingmedication	Sleeping	Eating/Drinking	Spitting	Mood	Skin	Generaldiscomfort	Sleeping	Stooling	Feeding	Breathing	beinghealthymedically	-9	-9	2	3	4	5	1	3	2	1	4	28	United Kingdom	1-2years	Very Clear	Very easy
4435064_1	feeding	sleeping	playtime	Breathing	Feeding	Sleeping	Generaldiscomfort	Skin	Stooling	Mood	Spitting	-9	-9	-9	1	3	5	2	4	1	2	3	4	34	Singapore	0-6months	Clear	Easy
4435083_1	beinghealthy	eating&drinking	happy	Breathing	Feeding	Sleeping	Stooling	Generaldiscomfort	Skin	Mood	Spitting	healthy	happy	-9	5	1	1	1	3	4	1	2	3	29	United Kingdom	2-3years	Unclear	Difficult
4435086_1	healthy	playing	feeding	Mood	Breathing	Feeding	Sleeping	Generaldiscomfort	Stooling	Skin	Spitting	healthy	playing	-9	3	2	4	5	1	2	3	4	1	29	Singapore	6-12months	Unclear	Neither easy nor difficult
4435096_1	Sleeping	Playing	Feeding	Breathing	Sleeping	Feeding	Skin	Generaldiscomfort	Spitting	Mood	Stooling	-9	-9	-9	5	1	4	2	3	2	3	4	1	33	United Kingdom	6-12months	Neither clear nor unclear	Difficult
4435108_1	breastfeeding	sleeping	development	Breathing	Feeding	Sleeping	Mood	Stooling	Skin	Generaldiscomfort	Spitting	-9	-9	-9	1	1	1	5	5	2	1	3	1	23	United Kingdom	0-6months	Very Clear	Very easy
4435109_1	food	sleep	play	Sleeping	Breathing	Feeding	Stooling	Generaldiscomfort	Skin	Mood	Spitting	play	-9	-9	5	1	4	2	3	2	4	3	1	40	United Kingdom	6-12months	Very Clear	Very easy
4435124_1	development	sleep	diet	Breathing	Stooling	Generaldiscomfort	Sleeping	Feeding	Mood	Skin	Spitting	development	expressingthemselves	communication	3	2	4	5	1	2	3	4	1	37	United Kingdom	1-2years	Very Clear	Easy
4435138_1	feeding	sleeping	learning	Breathing	Feeding	Sleeping	Stooling	Mood	Generaldiscomfort	Skin	Spitting	no	-9	-9	2	3	4	5	1	3	1	2	4	39	United Kingdom	0-6months	Clear	Easy
4435142_1	feeding	sleeping	happiness	Feeding	Sleeping	Breathing	Mood	Stooling	Generaldiscomfort	Skin	Spitting	feeding	sleeping	happiness	4	1	2	3	5	3	1	2	4	36	United Kingdom	1-2years	Very Clear	Very easy
4435148_1	Feeding	Sleeping	Happy	Sleeping	Mood	Skin	Feeding	Generaldiscomfort	Spitting	Stooling	Breathing	Happy	Sociable	Friendly	1	1	3	5	3	4	3	1	2	40	United Kingdom	2-3years	Very Clear	Very easy
4435156_1	mentalhealth	feeding	sleeping	Breathing	Mood	Generaldiscomfort	Feeding	Sleeping	Stooling	Skin	Spitting	notsure	-9	-9	2	3	4	5	1	2	3	4	1	33	United Kingdom	2-3years	Very Clear	Very easy
4435168_1	Feeding	Sleeping	Emotio-9l	Breathing	Feeding	Stooling	Mood	Sleeping	Skin	Generaldiscomfort	Spitting	-9	-9	-9	3	1	2	5	4	1	4	2	3	28	United Kingdom	2-3years	Neither clear nor unclear	Easy
4435169_1	happiness	eatingwell	sleepingwell	Mood	Breathing	Sleeping	Feeding	Stooling	Generaldiscomfort	Skin	Spitting	mentalhealth	confident	nophysicalhealthconditions	4	1	2	3	5	3	1	2	4	30	United Kingdom	6-12months	Very Clear	Very easy
4435171_1	Feeding	Sleeping	GoodHealth	Breathing	Feeding	Stooling	Sleeping	Skin	Generaldiscomfort	Mood	Spitting	ReachingDevelopmentalMilestones	-9	-9	5	1	2	3	4	3	1	2	4	30	United Kingdom	6-12months	Very Clear	Very easy
4435174_1	feeding	cleanbottom	sleeping	Breathing	Feeding	Skin	Sleeping	Mood	Stooling	Generaldiscomfort	Spitting	Content	-9	-9	3	4	2	1	5	2	4	3	1	43	United Kingdom	0-6months	Very Clear	Very easy
4435178_1	feeding	sleeping	play	Feeding	Breathing	Sleeping	Skin	Stooling	Generaldiscomfort	Mood	Spitting	n.a	-9	-9	3	1	2	4	5	2	1	3	4	28	United Kingdom	1-2years	-9	Neither easy nor difficult
4435180_1	feeding	beinghappy	sleeping	Breathing	Sleeping	Feeding	Skin	Stooling	Generaldiscomfort	Mood	Spitting	healthy	happy	content	3	3	1	3	3	3	2	1	4	45	United Kingdom	2-3years	Clear	Easy
4435181_1	Sleeping	Feeding	Playing	Mood	Generaldiscomfort	Breathing	Sleeping	Feeding	Stooling	Skin	Spitting	Mood	painordiscomfort	constipation	5	1	3	2	4	3	1	2	4	35	United Kingdom	0-6months	Clear	Easy
4435183_1	feeding	sleeping	happy	Sleeping	Feeding	Skin	Generaldiscomfort	Mood	Breathing	Spitting	Stooling	-9	-9	-9	1	2	5	3	4	3	2	1	4	29	United Kingdom	1-2years	Very Clear	Very easy
4435221_1	love	happiness	fun	Breathing	Mood	Sleeping	Generaldiscomfort	Skin	Spitting	Stooling	Feeding	love	hppiness	fun	3	3	3	2	3	4	4	2	4	26	United Kingdom	2-3years	Very Unclear	Very difficult
4435224_1	Feeding	Sleeping	Playing	Breathing	Sleeping	Feeding	Skin	Generaldiscomfort	Spitting	Mood	Stooling	-9	-9	-9	5	3	1	4	2	3	2	1	4	29	United Kingdom	2-3years	Unclear	Easy
4435227_1	love	feeding	sleeping	Breathing	Mood	Feeding	Sleeping	Skin	Stooling	Generaldiscomfort	Spitting	-9	-9	-9	4	1	2	3	5	2	3	1	4	29	United Kingdom	2-3years	Neither clear nor unclear	Easy
4435229_1	sleep	feeding	attention	Sleeping	Spitting	Feeding	Skin	Mood	Breathing	Generaldiscomfort	Stooling	cuddling	-9	-9	5	2	4	1	3	3	1	2	4	23	United Kingdom	6-12months	Clear	Very easy
4435232_1	Feeding	Happiness	Resting	Breathing	Feeding	Stooling	Sleeping	Mood	Generaldiscomfort	Skin	Spitting	Socialinteraction	MentalDevelopment	Physicalappearance	3	2	1	5	4	3	1	2	4	41	United Kingdom	1-2years	Very Clear	Neither easy nor difficult
4435238_1	Sleeping	Feeding	Socialising	Sleeping	Feeding	Mood	Breathing	Skin	Stooling	Spitting	Generaldiscomfort	Socialising	-9	-9	2	3	4	5	1	2	3	4	1	33	United Kingdom	6-12months	Neither clear nor unclear	Easy
4435244_1	smileing	playing	eating	Breathing	Mood	Feeding	Stooling	Sleeping	Skin	Generaldiscomfort	Spitting	reacting	-9	-9	5	4	1	4	4	4	1	4	4	22	NewZealand	0-6months	Very Clear	Very easy
4435250_1	HEALTH	DIET	FITNESS	Breathing	Feeding	Mood	Sleeping	Generaldiscomfort	Spitting	Skin	Stooling	-9	-9	-9	4	2	1	4	1	1	1	1	1	49	United Kingdom	2-3years	Neither clear nor unclear	Easy
4435259_1	EATING	SLEEPING	PLAYING	Breathing	Feeding	Sleeping	Stooling	Skin	Mood	Generaldiscomfort	Spitting	INTERACTING	HAPPY	COMMUNICATING	4	1	2	3	5	3	1	2	4	47	United Kingdom	1-2years	Very Clear	Very easy
4435272_1	feeding	sleeping	passingmotion	Feeding	Sleeping	Stooling	Breathing	Skin	Generaldiscomfort	Spitting	Mood	development	character	cleanliness	3	2	5	4	1	3	1	2	4	27	Singapore	6-12months	Very Clear	Very easy
4435278_1	feeding	sleeping	playing	Sleeping	Mood	Feeding	Stooling	Breathing	Generaldiscomfort	Skin	Spitting	playing	teething	-9	4	1	3	2	5	2	4	1	3	32	Singapore	0-6months	Very Clear	Very easy
4435279_1	feeding	sleeping	stooling	Sleeping	Mood	Stooling	Feeding	Breathing	Skin	Generaldiscomfort	Spitting	learningtowalk	-9	-9	4	1	2	3	5	3	1	2	4	29	Singapore	0-6months	Very Clear	Very easy
4435280_1	sleeping	playing	eating	Breathing	Sleeping	Feeding	Stooling	Mood	Skin	Spitting	Generaldiscomfort	drinkwater	eatfruit/vegetables/fish/meat	playing	5	4	1	3	2	3	4	1	2	24	Singapore	2-3years	Clear	Easy
4435281_1	Sleeping	feeding	playing	Sleeping	Breathing	Feeding	Stooling	Generaldiscomfort	Mood	Skin	Spitting	-9	-9	-9	1	2	3	5	4	3	2	1	1	34	NewZealand	2-3years	Neither clear nor unclear	Neither easy nor difficult
4435286_1	Fed	Sleep	Hygiene	Breathing	Feeding	Sleeping	Stooling	Generaldiscomfort	Mood	Skin	Spitting	Hygiene	Stimulation	Affection	4	1	2	3	5	3	1	2	4	24	NewZealand	1-2years	Very Clear	Very easy
4435292_1	Food	Sleep	Play	Feeding	Sleeping	Mood	Breathing	Stooling	Skin	Generaldiscomfort	Spitting	Playing	Happiness	Interaction	2	3	4	5	1	3	1	4	2	31	NewZealand	2-3years	Very Clear	Very easy
4435333_1	learning	sleeping	feeding	Breathing	Sleeping	Feeding	Generaldiscomfort	Stooling	Skin	Mood	Spitting	no	-9	-9	4	2	3	1	5	3	1	2	4	31	Singapore	1-2years	Neither clear nor unclear	Neither easy nor difficult
4435337_1	Feeding	Sleeping	Playing	Feeding	Sleeping	Breathing	Stooling	Mood	Generaldiscomfort	Skin	Spitting	Happiness	Senseofattachment	Security	5	1	2	4	3	4	1	2	3	31	Singapore	2-3years	Clear	Very easy
4435351_1	Sleeping	Eating	Playing	Breathing	Sleeping	Mood	Feeding	Generaldiscomfort	Skin	Stooling	Spitting	Happiness	development	interactionwithothers	1	5	2	3	4	1	3	4	2	36	United Kingdom	2-3years	Clear	Easy
4435359_1	feeding	-9	-9	Sleeping	Skin	Mood	Generaldiscomfort	Feeding	Stooling	Breathing	Spitting	pl	-9	-9	3	1	4	2	5	2	4	3	1	23	United Kingdom	0-6months	Clear	Easy
4435360_1	Sleeping	Feeding	Activity	Breathing	Sleeping	Feeding	Stooling	Mood	Skin	Generaldiscomfort	Spitting	Activity	-9	-9	4	1	2	3	5	3	2	4	4	35	NewZealand	6-12months	Very Clear	Very easy
4435365_1	sleep	food	stimulation	Breathing	Feeding	Stooling	Sleeping	Mood	Skin	Spitting	Generaldiscomfort	-9	-9	-9	4	1	2	3	5	3	1	2	4	33	NewZealand	1-2years	Neither clear nor unclear	Easy
4435367_1	Learning	loved	warm	Breathing	Feeding	Sleeping	Stooling	Mood	Skin	Generaldiscomfort	Spitting	food	hygiene	fun	2	3	4	1	5	3	1	2	4	21	NewZealand	0-6months	Very Clear	Very easy
4435372_1	test	test	-9	Sleeping	Stooling	Mood	Skin	Generaldiscomfort	Breathing	Spitting	Feeding	test	-9	-9	3	1	2	5	4	3	2	1	4	21	NewZealand	2-3years	Clear	Easy
4435382_1	Diet	Exercise	Environment	Breathing	Feeding	Sleeping	Generaldiscomfort	Mood	Skin	Stooling	Spitting	GeneralHealth	Socialising	-9	5	1	2	3	4	3	1	2	4	34	United Kingdom	2-3years	Neither clear nor unclear	Very easy
4435383_1	Feeding	Sleeping	Exercise	Breathing	Stooling	Sleeping	Feeding	Generaldiscomfort	Skin	Spitting	Mood	Exercise	Learning	Anxiety	2	3	4	5	1	2	3	4	1	35	United Kingdom	2-3years	Unclear	Difficult
4435384_1	asa	sdsd	sds	Sleeping	Mood	Stooling	Feeding	Generaldiscomfort	Breathing	Skin	Spitting	asas	-9	-9	2	3	5	2	4	4	3	2	2	19	Singapore	1-2years	Neither clear nor unclear	Difficult
4435389_1	health	sleep	socialisation	Breathing	Sleeping	Stooling	Feeding	Mood	Generaldiscomfort	Skin	Spitting	eyes	energy	fluidintake	2	3	4	5	1	3	1	2	4	34	United Kingdom	2-3years	Neither clear nor unclear	Easy
4435396_1	sleep	health	education	Breathing	Mood	Sleeping	Spitting	Feeding	Skin	Generaldiscomfort	Stooling	general	-9	-9	4	1	3	1	4	2	1	3	4	36	Singapore	1-2years	Clear	Easy
4435443_1	Sleeping	Feeding	DevelopmentalMilestones-physical	Breathing	Mood	Stooling	Skin	Generaldiscomfort	Sleeping	Feeding	Spitting	Eyecontactandresponsiveness	Coordi-9tio-9ndphysicaldevelopmentofallsenses	Hisabilitytoshowaffectio-9ndrelatetosurroundings	1	4	5	3	2	3	1	2	4	43	United Kingdom	6-12months	Very Clear	Very easy
4435447_1	FEED	SLEEP	HAPPINESS	Breathing	Feeding	Sleeping	Mood	Generaldiscomfort	Stooling	Spitting	Skin	-9	-9	-9	1	2	4	3	5	1	4	2	3	31	United Kingdom	0-6months	Very Clear	Very easy
4435491_1	feeding	sleeping	excercise	Breathing	Feeding	Sleeping	Mood	Skin	Stooling	Generaldiscomfort	Spitting	healthy	strong	goodimmuesystem	4	3	2	1	5	3	1	2	4	36	Singapore	1-2years	Very Clear	Very easy
4435553_1	healthyfeeding	showingthemmylove	playingwiththem	Breathing	Feeding	Sleeping	Stooling	Generaldiscomfort	Mood	Skin	Spitting	none	-9	-9	4	1	2	3	5	3	1	2	4	37	United Kingdom	6-12months	Very Clear	Very easy
4435604_1	Feeding	Sleeping	Hygiene	Breathing	Feeding	Mood	Generaldiscomfort	Spitting	Sleeping	Stooling	Skin	Socializing	beingloved	-9	1	1	5	1	5	1	4	1	2	21	United Kingdom	6-12months	Very Clear	Very easy
4435616_1	none	-9	-9	Sleeping	Stooling	Generaldiscomfort	Breathing	Mood	Skin	Spitting	Feeding	donotknow	-9	-9	1	2	3	4	5	1	3	2	4	28	Singapore	1-2years	Very Unclear	Very easy
4435620_1	feeding	relaxation	fun	Feeding	Sleeping	Mood	Breathing	Stooling	Skin	Generaldiscomfort	Spitting	none	-9	-9	4	1	2	3	5	3	1	2	4	39	United Kingdom	6-12months	Clear	Very easy
4435624_1	sleeping	feeding	-9	Stooling	Skin	Sleeping	Mood	Generaldiscomfort	Breathing	Spitting	Feeding	Sleeping	-9	-9	4	1	2	3	5	3	2	1	4	26	Singapore	1-2years	Very Clear	Very easy
4435694_1	feeding	sleeping	learning	Breathing	Feeding	Sleeping	Mood	Stooling	Generaldiscomfort	Skin	Spitting	education	-9	-9	4	3	1	5	2	2	3	4	1	30	United Kingdom	2-3years	Clear	Very easy
4435737_1	happy	confortable	peace	Sleeping	Skin	Mood	Generaldiscomfort	Stooling	Feeding	Breathing	Spitting	food	-9	-9	3	2	1	4	5	4	1	2	3	43	Singapore	1-2years	Clear	Easy
4435751_1	Feeding	Sleeping	Health	Breathing	Sleeping	Feeding	Stooling	Skin	Mood	Generaldiscomfort	Spitting	Playtime	Learning	-9	3	5	1	4	2	1	3	4	2	35	NewZealand	6-12months	Unclear	Difficult
4435753_1	Sleeping	Feeding	health	Breathing	Sleeping	Feeding	Skin	Generaldiscomfort	Stooling	Spitting	Mood	Overallhealth	-9	-9	3	3	2	5	3	3	3	3	1	20	NewZealand	0-6months	Unclear	Difficult
4435807_1	health	education	sleep	Sleeping	Breathing	Mood	Skin	Generaldiscomfort	Spitting	Feeding	Stooling	sdfvsdgv	-9	-9	1	4	5	1	3	2	4	3	1	37	Singapore	6-12months	Very Clear	Very easy
4435809_1	Sleeping	Feeding	Learning	Sleeping	Stooling	Breathing	Feeding	Skin	Mood	Generaldiscomfort	Spitting	Learning	-9	-9	2	3	4	1	5	3	4	1	2	34	Singapore	0-6months	Clear	Easy
4435811_1	feeding	sleeping	eating	Sleeping	Stooling	Generaldiscomfort	Breathing	Spitting	Feeding	Skin	Mood	no	no	no	3	4	2	1	5	1	2	3	4	30	Singapore	0-6months	Clear	Easy
4435817_1	feeding	sleeping	environment	Feeding	Sleeping	Breathing	Skin	Generaldiscomfort	Spitting	Stooling	Mood	happiness	healthy	comford	3	2	1	3	3	3	1	2	2	30	Singapore	6-12months	Very Clear	Very easy
4435818_1	Breastfeeding	Attachment	Safety	Breathing	Feeding	Sleeping	Skin	Mood	Stooling	Generaldiscomfort	Spitting	Wind	Guthealth	Happiness	1	4	2	3	5	3	2	1	4	30	NewZealand	0-6months	Unclear	Neither easy nor difficult
4435823_1	health	feeding	stability	Breathing	Feeding	Sleeping	Stooling	Generaldiscomfort	Skin	Mood	Spitting	love	hygiene	happiness	4	5	2	3	1	2	4	3	1	20	United Kingdom	2-3years	Unclear	Neither easy nor difficult
4435831_1	Feeding	Health	Education	Breathing	Feeding	Sleeping	Generaldiscomfort	Mood	Skin	Stooling	Spitting	Health	BrainHealth	Education	1	2	4	5	3	2	4	1	3	40	Singapore	6-12months	Clear	Easy
4435833_1	eatinghabits	sleeping	abilitytofeel	Breathing	Feeding	Sleeping	Generaldiscomfort	Mood	Stooling	Skin	Spitting	-9	-9	-9	3	5	2	1	4	4	3	1	2	37	United Kingdom	1-2years	Unclear	Easy
4435866_1	gooddiet	sleeping	positivestimulation	Generaldiscomfort	Breathing	Sleeping	Feeding	Mood	Skin	Stooling	Spitting	happiness	-9	-9	5	1	2	3	4	3	1	2	4	28	United Kingdom	0-6months	Clear	Easy
4435867_1	sleep	food	health	Sleeping	Stooling	Generaldiscomfort	Mood	Skin	Breathing	Feeding	Spitting	studies	-9	-9	3	2	4	5	5	1	1	1	4	30	Singapore	1-2years	Clear	Easy
4435889_1	Nuturing	Feeding	Sleeping	Sleeping	Mood	Stooling	Breathing	Feeding	Skin	Spitting	Generaldiscomfort	Happiness	Love	Care	4	3	3	5	3	1	4	1	1	27	Singapore	6-12months	Very Clear	Very easy
4435898_1	sleeping	eat	play	Sleeping	Stooling	Feeding	Mood	Skin	Generaldiscomfort	Breathing	Spitting	play	-9	-9	4	2	5	3	1	2	1	3	4	39	United Kingdom	0-6months	Very Unclear	Very difficult
4435918_1	healthy	sleeping	feeding	Feeding	Sleeping	Breathing	Mood	Skin	Stooling	Generaldiscomfort	Spitting	learningabilities	-9	-9	3	1	2	4	5	3	1	2	4	43	Singapore	1-2years	Clear	Easy
4435937_1	sleeping	eatinghealthyfoods	learningthroughplay	Breathing	Feeding	Generaldiscomfort	Sleeping	Stooling	Skin	Mood	Spitting	passingwater	urine	injectionstohelpimunity	1	5	1	3	3	1	2	4	3	26	United Kingdom	2-3years	Very Clear	Very easy
4435939_1	feeding	sleeping	playing	Sleeping	Feeding	Skin	Breathing	Stooling	Generaldiscomfort	Spitting	Mood	funning	-9	-9	2	3	5	1	4	3	2	1	4	30	United Kingdom	1-2years	Very Clear	Very easy
4435950_1	Sleeping	Eating	Playing	Sleeping	Feeding	Breathing	Skin	Mood	Spitting	Generaldiscomfort	Stooling	Eatingwell	Breathing	Appetite	1	2	3	4	5	3	1	2	4	22	United Kingdom	0-6months	Clear	Difficult
4435961_1	feeding	sleeping	teething	Sleeping	Feeding	Stooling	Mood	Breathing	Generaldiscomfort	Skin	Spitting	learningtowalk	-9	-9	4	3	2	1	5	3	2	1	1	32	Singapore	6-12months	Very Clear	Very easy
4435962_1	sleep	eating	learningtospeak	Sleeping	Feeding	Stooling	Generaldiscomfort	Breathing	Mood	Skin	Spitting	happiness	-9	-9	4	1	3	2	5	3	1	2	4	30	Singapore	0-6months	Clear	Easy
4435965_1	feeding	sleeping	healthy	Breathing	Feeding	Sleeping	Generaldiscomfort	Mood	Skin	Spitting	Stooling	finemotorskilldeveloping	-9	-9	1	2	3	5	-9	3	1	2	4	31	United Kingdom	0-6months	Very Clear	Very easy
4435966_1	feeding	sleeping	active	Breathing	Mood	Feeding	Sleeping	Skin	Generaldiscomfort	Stooling	Spitting	sight	energy	activness	4	1	2	3	5	3	1	2	4	29	NewZealand	1-2years	Very Clear	Easy
4435967_1	Health	Nutrition	Emotion	Feeding	Breathing	Sleeping	Mood	Generaldiscomfort	Stooling	Skin	Spitting	Health	-9	-9	4	1	2	3	5	3	1	2	4	36	Singapore	1-2years	Very Clear	Very easy
4435988_1	feeding	sleeping	playing	Breathing	Feeding	Sleeping	Skin	Generaldiscomfort	Mood	Stooling	Spitting	interaction	safety	locomotorresponse	2	4	1	3	5	3	1	2	4	38	Singapore	1-2years	Very Clear	Very easy
4435990_1	sleep	food	sickness	Generaldiscomfort	Sleeping	Breathing	Feeding	Skin	Stooling	Spitting	Mood	none	-9	-9	4	1	2	3	5	2	3	4	1	30	Singapore	2-3years	Clear	Easy
4435998_1	Feeding	Cozying	Sleeping	Sleeping	Stooling	Breathing	Generaldiscomfort	Spitting	Feeding	Skin	Mood	Wellness	Childhood	Attitude	3	1	5	2	4	3	2	1	4	49	Singapore	6-12months	Very Clear	Very easy
4436073_1	Learning	Eating	Sleeping	Breathing	Sleeping	Feeding	Stooling	Skin	Mood	Generaldiscomfort	Spitting	Physicaldevelopment	Speechlearning	Mentaldevelopment	5	1	4	2	3	3	2	1	4	31	Singapore	6-12months	Clear	Easy
4436076_1	feeding	sleeping	playing	Sleeping	Feeding	Stooling	Mood	Breathing	Generaldiscomfort	Skin	Spitting	teething	-9	-9	4	3	2	1	5	2	3	4	-9	30	Singapore	6-12months	Clear	Easy
4436080_1	Food&Water	Safeplacetosleep	constaintlovingcare	Breathing	Feeding	Sleeping	Stooling	Generaldiscomfort	Mood	Skin	Spitting	Heathyeating	Education	Friendship	4	3	2	1	5	1	4	3	2	28	United Kingdom	6-12months	Clear	Neither easy nor difficult
4436125_1	health	food	safety	Mood	Feeding	Breathing	Generaldiscomfort	Sleeping	Skin	Stooling	Spitting	friends	enjoyment	learning	1	2	2	1	1	1	1	1	1	51	Singapore	1-2years	Clear	Easy
4436127_1	feeding	sleeping	-9	Sleeping	Breathing	Mood	Feeding	Stooling	Generaldiscomfort	Skin	Spitting	breastfeeding	-9	-9	4	1	3	2	5	3	1	2	4	31	Singapore	6-12months	Very Clear	Very easy
4436128_1	Feeding	Sleeping	Play	Sleeping	Feeding	Breathing	Stooling	Mood	Skin	Generaldiscomfort	Spitting	Health	security	environment	4	3	1	5	2	1	4	2	3	39	NewZealand	1-2years	Clear	Neither easy nor difficult
4436164_1	sleep	feeding	interacting	Breathing	Mood	Sleeping	Feeding	Stooling	Skin	Generaldiscomfort	Spitting	interaction	-9	-9	4	1	2	3	5	3	1	2	4	25	United Kingdom	0-6months	Very Clear	Very easy
4436167_1	feeding	sleeping	overallcontentment	Mood	Feeding	Spitting	Sleeping	Generaldiscomfort	Breathing	Stooling	Skin	-9	-9	-9	3	5	1	2	4	3	4	1	2	23	United Kingdom	6-12months	Neither clear nor unclear	Neither easy nor difficult
4436171_1	Happiness	Feeding	Learning	Breathing	Feeding	Sleeping	Generaldiscomfort	Skin	Mood	Stooling	Spitting	Education	Exercise	Happniess	1	3	4	5	2	2	3	4	1	41	United Kingdom	2-3years	Unclear	Difficult
4436179_1	sleeping	health	goodfood	Sleeping	Feeding	Breathing	Skin	Mood	Stooling	Spitting	Generaldiscomfort	important	important	important	4	5	2	1	3	2	4	3	1	31	United Kingdom	1-2years	Very Clear	Very easy
4436182_1	feeding	sleeping	crawling	Sleeping	Mood	Stooling	Feeding	Breathing	Spitting	Generaldiscomfort	Skin	-9	-9	-9	3	4	2	1	5	4	2	1	3	38	United Kingdom	6-12months	Clear	Easy
4436183_1	feeding	sleeping	beingloved	Breathing	Feeding	Sleeping	Generaldiscomfort	Mood	Skin	Stooling	Spitting	havingacleansafehome	loveandaffection	taughtwhatsrightandwrong	2	3	1	5	1	1	4	3	2	22	United Kingdom	6-12months	Very Clear	Easy
4436191_1	ssaddfgdfg	sdfsdf	eewgdfgdf	Feeding	Sleeping	Skin	Breathing	Mood	Generaldiscomfort	Stooling	Spitting	rgrgrgr	fsdfsdf	fewfwefwe	4	5	5	3	4	4	3	3	4	30	Singapore	6-12months	Very Clear	Very easy
4436193_1	wdw	sdsds	wdwdwd	Sleeping	Feeding	Skin	Breathing	Mood	Stooling	Generaldiscomfort	Spitting	sdsd	sdfsdf	efefef	3	4	4	5	5	4	4	3	3	29	Singapore	6-12months	Very Clear	Very easy
4436196_1	Feeding	healthandwellbeing	sleeping	Breathing	Feeding	Generaldiscomfort	Stooling	Sleeping	Skin	Mood	Spitting	Temperature	Cleanliness/hygiene	Love	1	3	2	4	5	3	1	2	4	36	United Kingdom	2-3years	Very Clear	Very easy
4436198_1	sdsad	fgdgfdg	rererer	Skin	Feeding	Sleeping	Mood	Breathing	Generaldiscomfort	Stooling	Spitting	fgfdfg	rgrg	gfdgfdgf	4	5	4	5	4	3	3	3	4	30	Singapore	0-6months	Very Clear	Very easy
4436206_1	sleeping	feeding	playing	Sleeping	Feeding	Generaldiscomfort	Breathing	Stooling	Spitting	Mood	Skin	-9	-9	-9	3	1	2	5	4	4	4	2	1	24	United Kingdom	0-6months	Unclear	Easy
4436207_1	gfdgdfg	eerere	ssdsdsd	Sleeping	Feeding	Mood	Breathing	Generaldiscomfort	Stooling	Skin	Spitting	sdsdd	ffefef	ffdfdfsd	4	3	5	5	5	3	4	3	4	30	Singapore	0-6months	Very Clear	Very easy
4436214_1	sleeping	eating	playing	Breathing	Sleeping	Feeding	Mood	Stooling	Skin	Generaldiscomfort	Spitting	-9	-9	-9	4	2	1	5	3	3	1	2	4	35	United Kingdom	2-3years	Neither clear nor unclear	Easy
4436216_1	feeding	beingactive	sleep	Breathing	Feeding	Generaldiscomfort	Sleeping	Mood	Skin	Stooling	Spitting	stimulation	movement	healthy	4	3	2	5	1	3	1	2	4	31	United Kingdom	6-12months	Very Clear	Easy
4436217_1	health	feed	sleep	Sleeping	Mood	Generaldiscomfort	Stooling	Skin	Spitting	Feeding	Breathing	gfgg	jhjh	hhh	5	3	4	3	4	3	3	4	3	27	United Kingdom	1-2years	Clear	Easy
4436222_1	feeding	sleeping	playing	Sleeping	Feeding	Breathing	Stooling	Mood	Generaldiscomfort	Skin	Spitting	smiling	socialbehaviour	response	1	1	2	5	4	2	1	3	1	27	Singapore	0-6months	Clear	Easy
4436223_1	sleep	eating	fun	Breathing	Sleeping	Feeding	Mood	Generaldiscomfort	Skin	Stooling	Spitting	havefun	beingachild	-9	4	1	5	1	2	3	1	4	2	26	United Kingdom	6-12months	Clear	Easy
4436233_1	breastfeeding	co-sleeping	playtime	Feeding	Sleeping	Breathing	Generaldiscomfort	Stooling	Skin	Mood	Spitting	emotio-9lwellbeing	stayingawayfromnestlecrap	-9	4	1	2	3	5	3	2	1	4	33	United Kingdom	1-2years	Very Clear	Very easy
4436235_1	Feeding	Socialising	Sleeping	Breathing	Mood	Sleeping	Feeding	Stooling	Skin	Generaldiscomfort	Spitting	Spiritualwellbeing	temperature	cleanliness	5	3	1	4	2	2	4	3	1	33	United Kingdom	6-12months	Unclear	Very easy
4436236_1	Eating	Love	Sleeping	Mood	Sleeping	Breathing	Feeding	Generaldiscomfort	Stooling	Skin	Spitting	Feeding	Clothing	Sleeping	5	4	3	1	2	4	1	4	3	21	United Kingdom	2-3years	Clear	Easy
4436243_1	playing	feelingloved	talking	Breathing	Mood	Feeding	Sleeping	Skin	Generaldiscomfort	Stooling	Spitting	laughing	playing	talking	3	1	2	4	5	3	1	2	4	27	United Kingdom	1-2years	Clear	Easy
4436254_1	dsfds	feff	zxafs	Feeding	Sleeping	Breathing	Mood	Skin	Generaldiscomfort	Spitting	Stooling	efef	gssdgsd	wrwrwr	4	4	4	5	5	3	3	4	4	30	Singapore	0-6months	Very Clear	Very easy
4436255_1	feeding	sleeping	breathing	Sleeping	Feeding	Mood	Breathing	Stooling	Generaldiscomfort	Skin	Spitting	keepingwell	-9	-9	4	1	2	3	5	2	3	1	4	38	Singapore	6-12months	Clear	Easy
4436259_1	fgfdg	efewfwe	sadsadsa	Feeding	Sleeping	Breathing	Skin	Mood	Generaldiscomfort	Spitting	Stooling	rgrgr	fdfsd	rgrgrg	5	3	4	4	5	3	3	4	4	29	Singapore	0-6months	Very Clear	Very easy
4436261_1	Sleep	Food	Exercise	Sleeping	Feeding	Breathing	Mood	Generaldiscomfort	Stooling	Skin	Spitting	-9	-9	-9	2	4	3	5	1	2	3	4	1	29	NewZealand	2-3years	Very Clear	Very easy
4436268_1	breastmilk	water	healthyfood	Breathing	Feeding	Sleeping	Mood	Generaldiscomfort	Stooling	Skin	Spitting	message	bath	excrises	4	5	2	4	2	1	4	1	1	37	NewZealand	0-6months	Clear	Easy
4436277_1	feeding	sleeping	nuturing	Breathing	Feeding	Sleeping	Skin	Generaldiscomfort	Stooling	Spitting	Mood	warmth/clothing	stimulation	alovingenvironment	2	3	4	5	1	2	3	4	1	25	NewZealand	0-6months	Clear	Neither easy nor difficult
4436279_1	feeding	sleeping	breathing	Sleeping	Feeding	Stooling	Mood	Skin	Generaldiscomfort	Breathing	Spitting	teething	-9	-9	4	3	2	1	5	3	2	1	4	28	Singapore	0-6months	Very Clear	Very easy
4436280_1	sleeping	feeding	wellbeing	Mood	Generaldiscomfort	Breathing	Sleeping	Skin	Feeding	Stooling	Spitting	mood	-9	-9	4	1	2	3	5	3	2	1	4	28	Singapore	6-12months	Very Clear	Very easy
4436283_1	feeding	sleeping	breathing	Stooling	Sleeping	Mood	Generaldiscomfort	Skin	Feeding	Breathing	Spitting	mood	-9	-9	3	1	2	4	5	3	2	1	4	42	Singapore	6-12months	Very Clear	Easy
4436340_1	qualitymeals	noofsleephours	qualityofplayandlearn	Generaldiscomfort	Mood	Sleeping	Skin	Breathing	Spitting	Feeding	Stooling	health	bowelmovement	mood	4	1	3	2	5	3	2	1	4	30	Singapore	1-2years	Neither clear nor unclear	Neither easy nor difficult
4436342_1	Feeding	Cuddling	Sleeping	Generaldiscomfort	Feeding	Stooling	Sleeping	Breathing	Mood	Skin	Spitting	Cleanliness	Manner	Learning	2	3	1	5	4	4	4	4	1	38	NewZealand	1-2years	Clear	Neither easy nor difficult
4436343_1	generalwellness	mood	sleep	Mood	Sleeping	Generaldiscomfort	Feeding	Stooling	Breathing	Skin	Spitting	teething	-9	-9	1	4	2	3	5	1	2	3	4	29	Singapore	6-12months	Very Clear	Very easy
4436345_1	Feeding	Playing	laughing	Breathing	Feeding	Stooling	Sleeping	Mood	Generaldiscomfort	Skin	Spitting	Playing	biting	-9	4	5	1	2	3	1	4	2	3	25	Singapore	6-12months	Clear	Difficult
4436346_1	mood	stooling	sleep	Sleeping	Mood	Breathing	Generaldiscomfort	Feeding	Stooling	Skin	Spitting	dribbling	-9	-9	4	1	2	3	5	3	1	2	4	40	Singapore	0-6months	Very Clear	Very easy
4436349_1	stooling	sleep	eating	Sleeping	Stooling	Mood	Skin	Breathing	Feeding	Generaldiscomfort	Spitting	feeding	-9	-9	4	1	2	3	5	1	3	2	4	45	Singapore	0-6months	Clear	Easy
4436350_1	sleeping	eatingwell	growth	Sleeping	Skin	Mood	Stooling	Feeding	Breathing	Generaldiscomfort	Spitting	growth	-9	-9	4	1	2	3	5	3	1	2	4	44	Singapore	6-12months	Clear	Very easy
4436351_1	growth	smartness	normality	Sleeping	Feeding	Stooling	Mood	Breathing	Skin	Generaldiscomfort	Spitting	Ismychildnormaloraverage?	-9	-9	4	1	3	2	5	1	2	3	4	44	Singapore	0-6months	Clear	Easy
4436357_1	health	feeding	sleep	Breathing	Sleeping	Stooling	Generaldiscomfort	Feeding	Mood	Spitting	Skin	food	-9	-9	1	3	3	1	5	4	2	1	3	34	Singapore	6-12months	Very Clear	Very easy
4436366_1	sleeping	feeding	clothing	Breathing	Feeding	Sleeping	Stooling	Generaldiscomfort	Mood	Skin	Spitting	health	mobility	speech	4	1	2	3	5	3	1	2	4	40	United Kingdom	1-2years	Very Clear	Very easy
4436367_1	nutrition	exercise	socialinteraction	Feeding	Mood	Skin	Breathing	Sleeping	Stooling	Generaldiscomfort	Spitting	-9	-9	-9	1	5	1	1	5	1	2	2	1	35	United Kingdom	1-2years	Very Unclear	Very easy
4436369_1	sleeping	feeding	pottytraining	Sleeping	Mood	Breathing	Feeding	Skin	Stooling	Spitting	Generaldiscomfort	toilet	bedtime	-9ptime	1	4	2	5	3	3	1	2	4	42	United Kingdom	1-2years	Clear	Very easy
4436373_1	healthyfood	sleep	-9turalwashingproducts	Feeding	Breathing	Sleeping	Mood	Stooling	Skin	Generaldiscomfort	Spitting	cleaning	-9	-9	1	5	2	3	4	3	1	2	4	32	United Kingdom	6-12months	Clear	Easy
4436374_1	eatingwell	exercise	sleep	Breathing	Generaldiscomfort	Mood	Feeding	Sleeping	Skin	Stooling	Spitting	exercise	-9	-9	3	4	1	2	5	3	2	1	4	30	United Kingdom	1-2years	Clear	Easy
4436380_1	Feeding	Sleeping	Learning	Sleeping	Breathing	Feeding	Stooling	Mood	Spitting	Skin	Generaldiscomfort	Playing	Learning	Walking	3	4	2	1	5	4	2	1	3	36	Singapore	2-3years	Very Clear	Very easy
4436388_1	sleeping	feeding	educatio-9lstimulation	Breathing	Sleeping	Feeding	Stooling	Skin	Generaldiscomfort	Spitting	Mood	exercise	socialising	feelingloved	2	5	1	3	4	2	3	4	1	40	NewZealand	1-2years	Clear	Neither easy nor difficult
4436390_1	growth	development	sleeping	Breathing	Generaldiscomfort	Feeding	Sleeping	Mood	Skin	Stooling	Spitting	happiness	contentment	speech	1	3	4	5	2	3	1	2	4	42	United Kingdom	2-3years	Clear	Neither easy nor difficult
4436391_1	happiness	feeding	sleeping	Breathing	Mood	Feeding	Skin	Generaldiscomfort	Sleeping	Stooling	Spitting	-9	-9	-9	4	5	2	1	3	2	3	4	1	25	United Kingdom	6-12months	Unclear	Easy
4436395_1	Eating	BeingActive	Feelingloved	Breathing	Mood	Generaldiscomfort	Sleeping	Feeding	Skin	Stooling	Spitting	Enthusiasm	Shower/bath	-9	1	4	2	2	1	4	2	1	2	37	NewZealand	2-3years	Unclear	Difficult
4436396_1	Feeding	Body	Sleeping	Breathing	Feeding	Sleeping	Skin	Mood	Generaldiscomfort	Stooling	Spitting	Skin	Spitting	Mood	4	3	1	2	5	2	1	3	4	27	Singapore	1-2years	Very Clear	Neither easy nor difficult
4436484_1	Foodhabbits	Immunity	Generalgrowthtobewithinnormallevels	Breathing	Sleeping	Feeding	Generaldiscomfort	Mood	Stooling	Skin	Spitting	cognitivecapacity	emotio-9lintelligence	creativity	5	2	4	3	1	4	1	2	3	32	Singapore	2-3years	Unclear	Neither easy nor difficult
4436546_1	health	education	moral	Breathing	Feeding	Sleeping	Stooling	Generaldiscomfort	Mood	Spitting	Skin	teachingcorrectly	support	-9	5	3	3	2	4	1	1	1	4	21	Singapore	0-6months	Neither clear nor unclear	Easy
4436548_1	Sleeping	Mood	-9	Sleeping	Stooling	Generaldiscomfort	Skin	Mood	Breathing	Spitting	Feeding	content	fussy	-9	4	3	1	2	5	1	2	3	4	30	Singapore	1-2years	Clear	Very easy
4436561_1	Skin	-9	-9	Sleeping	Stooling	Generaldiscomfort	Breathing	Skin	Mood	Spitting	Feeding	content	-9	-9	3	2	1	4	5	1	3	2	4	28	Singapore	1-2years	Very Clear	Easy
4436582_1	graspingcapability	feeding	sleeping	Sleeping	Feeding	Breathing	Skin	Mood	Stooling	Generaldiscomfort	Spitting	grasping	understanding	trying	1	1	4	3	4	1	1	4	1	25	United Kingdom	1-2years	Very Clear	Very easy
4436587_1	Happiness	Sleeping	Breastfeeding	Breathing	Sleeping	Feeding	Mood	Skin	Stooling	Generaldiscomfort	Spitting	Safety	beingactive	swimminglessons	4	3	1	2	5	2	3	4	1	37	-9	6-12months	Clear	Very easy
4436648_1	Feeding	Sleeping	Health	Breathing	Feeding	Generaldiscomfort	Sleeping	Mood	Skin	Stooling	Spitting	Health	-9	-9	2	3	4	5	1	2	3	4	1	36	NewZealand	6-12months	Clear	Easy
4436651_1	Feeding	Indivduality	Learning	Breathing	Generaldiscomfort	Feeding	Sleeping	Mood	Skin	Stooling	Spitting	-9	-9	-9	4	2	3	1	1	3	4	1	2	31	NewZealand	1-2years	Clear	Easy
4436682_1	sleeping	eating	drinking	Breathing	Sleeping	Skin	Generaldiscomfort	Feeding	Mood	Stooling	Spitting	mood	breathing	toileting	3	2	4	5	1	2	4	3	1	21	NewZealand	2-3years	Clear	Easy
4436683_1	Feeding	Sleeping	Interation	Sleeping	Feeding	Breathing	Stooling	Skin	Generaldiscomfort	Spitting	Mood	Happiness	Growth	Wellbeing	1	3	5	2	4	3	2	1	4	25	NewZealand	0-6months	Clear	Easy
4436684_1	Feeding	Communication	Health	Feeding	Breathing	Stooling	Mood	Spitting	Generaldiscomfort	Sleeping	Skin	-9	-9	-9	2	1	5	4	3	1	3	4	2	31	Singapore	6-12months	Clear	Easy
4436687_1	feeding	sleeping	health	Breathing	Feeding	Sleeping	Generaldiscomfort	Stooling	Mood	Skin	Spitting	learning	clothes	safety	4	1	2	3	5	3	1	2	4	33	NewZealand	2-3years	Clear	Neither easy nor difficult
4436690_1	feeding	sleeping	cuddles	-9	-9	-9	-9	-9	-9	-9	-9	health	love	-9	1	2	5	3	4	2	3	4	1	29	NewZealand	0-6months	Unclear	Neither easy nor difficult
4436691_1	sleeping	playing	eating	Sleeping	Breathing	Feeding	Mood	Stooling	Skin	Spitting	Generaldiscomfort	activity	learning	speaking	3	4	2	3	1	1	1	2	1	27	NewZealand	1-2years	Clear	Easy
4436693_1	sleeping	growth	psychological	Breathing	Feeding	Sleeping	Mood	Skin	Generaldiscomfort	Stooling	Spitting	Values	Stimulation	Milestones	3	1	4	5	2	2	4	1	3	31	Singapore	0-6months	Neither clear nor unclear	Neither easy nor difficult
4436696_1	Sleeping	Eating	socialising	Breathing	Sleeping	Skin	Feeding	Mood	Stooling	Generaldiscomfort	Spitting	socialising	movements	communication	1	3	3	5	2	3	4	4	1	27	NewZealand	6-12months	Very Clear	Very easy
4436743_1	feeding	sleeping	socializing	Breathing	Sleeping	Feeding	Generaldiscomfort	Mood	Skin	Stooling	Spitting	-9	-9	-9	-9	-9	-9	-9	-9	-9	-9	-9	-9	19	NewZealand	2-3years	Neither clear nor unclear	Neither easy nor difficult
4436770_1	Feeding	Sleeping	SelfEsteem	Breathing	Feeding	Stooling	Sleeping	Generaldiscomfort	Skin	Mood	Spitting	SpiritualDevelopment	Emotio-9lDevelopment	MentalDevelopment	4	1	2	3	5	3	1	2	4	23	NewZealand	0-6months	Very Clear	Easy
4436771_1	sleepingwell	learningtotalk	feeding	Sleeping	Feeding	Mood	Generaldiscomfort	Breathing	Stooling	Skin	Spitting	learningtowalk	-9	-9	4	1	2	3	5	3	1	2	4	43	Singapore	0-6months	Very Clear	Very easy
4436773_1	stooling	feeding	sleeping	Feeding	Sleeping	Breathing	Stooling	Mood	Generaldiscomfort	Spitting	Skin	teething	-9	-9	4	3	2	1	5	3	2	1	4	38	Singapore	6-12months	Very Clear	Very easy
4436781_1	food	sleep	skin	Feeding	Sleeping	Stooling	Generaldiscomfort	Breathing	Mood	Spitting	Skin	mood	-9	-9	2	1	4	3	5	3	1	2	4	27	Singapore	0-6months	Very Clear	Very easy
4436782_1	Healthy	sleepwell	eatwell	Feeding	Sleeping	Breathing	Mood	Skin	Stooling	Generaldiscomfort	Spitting	nil	-9	-9	5	3	2	3	2	4	4	4	1	28	Singapore	1-2years	Clear	Easy
4436799_1	crawling	feeding	sleeping	Mood	Stooling	Skin	Sleeping	Feeding	Breathing	Generaldiscomfort	Spitting	learningtospeak	-9	-9	4	1	2	3	5	3	1	2	4	28	Singapore	6-12months	Clear	Easy
4436801_1	stooling	sleep	eating	Stooling	Skin	Sleeping	Generaldiscomfort	Breathing	Feeding	Mood	Spitting	teething	-9	-9	1	4	2	3	5	3	1	2	4	36	Singapore	0-6months	Very Clear	Very easy
4436807_1	teething	sleep	eating	Feeding	Sleeping	Skin	Mood	Stooling	Breathing	Generaldiscomfort	Spitting	speaking	-9	-9	4	3	2	1	5	3	1	2	4	31	Singapore	0-6months	Clear	Easy
4436808_1	stooling	eating	sleep	Mood	Sleeping	Feeding	Breathing	Stooling	Skin	Generaldiscomfort	Spitting	speaking	-9	-9	4	1	2	3	5	1	3	2	4	28	Singapore	6-12months	Clear	Very easy
4436812_1	health	feeding	education	Sleeping	Feeding	Stooling	Mood	Breathing	Generaldiscomfort	Spitting	Skin	education	-9	-9	3	5	4	4	3	4	4	3	3	30	Singapore	1-2years	Unclear	Easy
4436813_1	sleeping	feeding	moodiness	Sleeping	Feeding	Breathing	Skin	Mood	Stooling	Generaldiscomfort	Spitting	teething	-9	-9	4	1	2	3	5	1	2	3	4	27	Singapore	0-6months	Clear	Easy
4436814_1	eating	sleep	walking	Sleeping	Stooling	Mood	Feeding	Skin	Generaldiscomfort	Breathing	Spitting	mood	-9	-9	4	3	2	1	5	3	2	1	4	26	Singapore	0-6months	Clear	Easy
4436817_1	feeding	sleeping	skin	Sleeping	Generaldiscomfort	Stooling	Skin	Breathing	Feeding	Spitting	Mood	walking	-9	-9	4	1	2	3	5	1	3	2	4	26	Singapore	0-6months	Clear	Easy
4436819_1	feeding	playing	sleeping	Breathing	Feeding	Sleeping	Stooling	Generaldiscomfort	Mood	Skin	Spitting	learning	playing	-9	1	3	4	3	1	1	3	4	3	25	Singapore	1-2years	Clear	Very easy
4436821_1	mood	sleep	eating	Sleeping	Stooling	Skin	Mood	Breathing	Feeding	Generaldiscomfort	Spitting	crawling	-9	-9	4	1	2	3	5	3	1	2	4	29	Singapore	0-6months	Very Clear	Very easy
4436823_1	moodiness	stooling	sleep	Sleeping	Stooling	Mood	Breathing	Generaldiscomfort	Skin	Feeding	Spitting	teething	-9	-9	4	1	2	3	5	3	1	2	4	39	Singapore	0-6months	Very Clear	Very easy
4436861_1	health	sleep	feeding	Sleeping	Breathing	Feeding	Skin	Generaldiscomfort	Mood	Spitting	Stooling	education	-9	-9	4	3	1	1	5	4	2	1	3	34	Singapore	6-12months	Clear	Easy
4436927_1	Sleeping	-9	-9	Sleeping	Stooling	Generaldiscomfort	Skin	Mood	Breathing	Spitting	Feeding	content	-9	-9	3	2	5	1	4	3	4	2	1	31	Singapore	1-2years	Clear	Easy
4436929_1	Stooling	-9	-9	Sleeping	Stooling	Generaldiscomfort	Skin	Breathing	Mood	Spitting	Feeding	fussy	-9	-9	4	2	3	5	2	2	3	2	2	30	Singapore	1-2years	Very Clear	Easy
4436939_1	Mood	Stooling	Feeding	Stooling	Sleeping	Breathing	Generaldiscomfort	Skin	Mood	Feeding	Spitting	normal	cracked	-9	3	1	4	2	5	2	3	2	4	28	Singapore	0-6months	Clear	Easy
4436947_1	Skin	Stooling	Feeding	Stooling	Sleeping	Mood	Generaldiscomfort	Skin	Breathing	Spitting	Feeding	bleedy	dry	-9	3	2	2	4	3	1	2	3	4	32	Singapore	6-12months	Clear	Easy
4436956_1	Sleeping	Feeding	Exercising	Breathing	Feeding	Stooling	Sleeping	Generaldiscomfort	Mood	Skin	Spitting	Speechgrowth	Mentalhealth	PhysicalGrowth	2	3	4	5	1	3	1	2	4	40	Singapore	2-3years	Clear	Easy
4436957_1	bleedyand	Skin	-9	Sleeping	Stooling	Generaldiscomfort	Skin	Mood	Breathing	Spitting	Feeding	inconsolablesrying	happy	-9	1	2	2	3	4	3	1	2	3	27	Singapore	6-12months	Clear	Easy
4436964_1	Skin	Stooling	Generaldiscomfort	Sleeping	Stooling	Generaldiscomfort	Skin	Mood	Breathing	Spitting	Feeding	content	fussy	inconsolablesrying	3	2	1	4	5	3	2	4	1	26	Singapore	6-12months	Clear	Easy
4436970_1	Mood	Stooling	Breathing	Sleeping	Stooling	Skin	Generaldiscomfort	Breathing	Spitting	Feeding	Mood	content	inconsolable	-9	2	3	1	4	3	3	2	3	2	27	Singapore	0-6months	Clear	Easy
4437022_1	Feeding	Sleeping	Welltakencareof	Sleeping	Mood	Stooling	Feeding	Generaldiscomfort	Skin	Spitting	Breathing	Welltakencareof	-9	-9	4	5	3	1	2	3	1	4	2	27	Singapore	2-3years	Neither clear nor unclear	Easy
4437199_1	Sleeping	Eating	healthy	Breathing	Sleeping	Feeding	Stooling	Generaldiscomfort	Skin	Mood	Spitting	Language	Sports	Play	2	4	5	1	3	3	1	2	4	36	Singapore	2-3years	Neither clear nor unclear	Easy
4437200_1	stooling	skinrash	sleep	Sleeping	Stooling	Generaldiscomfort	Breathing	Skin	Feeding	Mood	Spitting	nutrition	playing	-9	3	1	4	2	5	3	1	2	4	31	Singapore	6-12months	Clear	Easy
4437201_1	playtime	balanceddiet	receivingbrainstimulus	Sleeping	Mood	Stooling	Skin	Feeding	Generaldiscomfort	Breathing	Spitting	brainstimulus	-9	-9	4	1	2	3	5	1	3	2	4	28	Singapore	0-6months	Clear	Easy
4437209_1	Feeding	Generalsafety	Sleeping	Breathing	Generaldiscomfort	Feeding	Sleeping	Stooling	Skin	Mood	Spitting	Generalhealth	Warmth	Happiness	5	4	4	2	4	1	3	4	2	36	NewZealand	1-2years	Clear	Easy
4437211_1	developmentofthinking	developmentofimmunesystem	sleep	Sleeping	Mood	Stooling	Skin	Feeding	Generaldiscomfort	Breathing	Spitting	play	-9	-9	2	1	4	3	5	3	1	2	4	26	Singapore	0-6months	Clear	Easy
4437216_1	brai-9ndbodydevelopment	eatingwell	sleep	Feeding	Generaldiscomfort	Stooling	Sleeping	Skin	Mood	Breathing	Spitting	play	-9	-9	4	1	2	3	5	3	2	1	4	30	Singapore	6-12months	Very Clear	Very easy
4437268_1	Sleeping	Playing	Eating	Breathing	Feeding	Sleeping	Mood	Skin	Stooling	Spitting	Generaldiscomfort	-9	-9	-9	2	4	1	5	3	2	1	3	4	24	NewZealand	2-3years	Very Clear	Easy
4437273_1	feeding	sleeping	happiness	Breathing	Sleeping	Feeding	Mood	Generaldiscomfort	Stooling	Skin	Spitting	noneotherthaninthelastquestion	-9	-9	4	2	1	3	5	3	2	1	4	41	NewZealand	6-12months	Very Clear	Very easy
4437276_1	well-being	feeding	education	Feeding	Generaldiscomfort	Mood	Sleeping	Breathing	Stooling	Skin	Spitting	breathing	sleeping	Health	2	3	4	3	4	3	4	2	3	35	Singapore	1-2years	Clear	Easy
4437282_1	Mood	Stooling	Feeding	Sleeping	Stooling	Generaldiscomfort	Skin	Mood	Breathing	Spitting	Feeding	fussy	happy	normal	5	3	4	1	3	4	2	3	3	28	Singapore	1-2years	Clear	Easy
4437289_1	Generaldiscomfort	Feeding	Breathing	Sleeping	Breathing	Generaldiscomfort	Spitting	Feeding	Stooling	Skin	Mood	inconsolablesrying	crying	lrritatedand	1	1	3	3	5	3	2	2	4	26	Singapore	0-6months	Clear	Easy
4437290_1	Mood	Sleeping	Stooling	Sleeping	Stooling	Skin	Generaldiscomfort	Mood	Breathing	Spitting	Feeding	happy	normal	dryand	2	4	2	3	5	4	2	1	3	34	Singapore	6-12months	Clear	Easy
4437295_1	Sleeping	Skin	Feeding	Sleeping	Stooling	Mood	Generaldiscomfort	Skin	Breathing	Feeding	Spitting	content	fussy	happy	2	3	2	3	3	4	2	1	2	25	Singapore	6-12months	Clear	Easy
4437297_1	Sleeping	Mood	-9	Sleeping	Stooling	Generaldiscomfort	Breathing	Mood	Skin	Spitting	Feeding	fussy	inconsolablesrying	-9	2	2	2	1	2	1	3	2	4	37	Singapore	6-12months	Clear	Very easy
4437298_1	Skin	Stooling	Feeding	Sleeping	Stooling	Generaldiscomfort	Breathing	Skin	Mood	Spitting	Feeding	bleedyand	normal	-9	3	1	2	4	5	4	2	2	3	35	Singapore	6-12months	Clear	Easy
4437303_1	Healthy	Smart	intelligent	Sleeping	Stooling	Generaldiscomfort	Mood	-9	Skin	Breathing	Spitting	no	-9	-9	2	1	4	4	1	1	1	4	1	30	NewZealand	6-12months	Clear	Easy
4437306_1	Sleeping	Mood	Skin	Sleeping	Stooling	Generaldiscomfort	Breathing	Skin	Mood	Spitting	Feeding	fussy	happy	normal	1	4	2	3	5	3	2	2	3	32	Singapore	0-6months	Clear	Very easy
4437308_1	feeding	sleeping	hygeine	Breathing	Feeding	Sleeping	Skin	Stooling	Mood	Generaldiscomfort	Spitting	feeding	stooling	hygeine	4	1	4	5	2	3	2	4	2	27	NewZealand	2-3years	Clear	Very easy
4437309_1	Skin	Stooling	Spitting	Sleeping	Stooling	Generaldiscomfort	Breathing	Spitting	Skin	Mood	Feeding	content	happy	normal	4	2	3	1	4	3	3	2	3	29	Singapore	0-6months	Clear	Very easy
4437310_1	exercise	sleeping	socializing	Mood	Generaldiscomfort	Sleeping	Feeding	Breathing	Skin	Stooling	Spitting	-9	-9	-9	1	4	2	3	5	1	4	2	3	34	NewZealand	2-3years	Very Unclear	Difficult
4437318_1	Skin	General	Spitting	Sleeping	Stooling	Generaldiscomfort	Breathing	Mood	Skin	Spitting	Feeding	content	fussy	-9	3	3	1	3	4	2	3	2	4	31	Singapore	6-12months	Clear	Very easy
4437325_1	education	sleep	generalwell-being	Sleeping	Mood	Stooling	Breathing	Feeding	Skin	Spitting	Generaldiscomfort	No	-9	-9	2	4	1	5	3	3	1	2	4	37	Singapore	1-2years	Clear	Very easy
4437337_1	sleep	feeding	health	Sleeping	Breathing	Skin	Generaldiscomfort	Feeding	Mood	Stooling	Spitting	health	-9	-9	3	1	1	5	4	2	1	4	3	35	Singapore	6-12months	Clear	Easy
4437370_1	Sleeping	Mood	Stooling	Sleeping	Stooling	Generaldiscomfort	Skin	Mood	Breathing	Spitting	Feeding	fussy	crying	normal	2	1	4	2	5	1	2	3	4	33	Singapore	6-12months	Clear	Very easy
4437373_1	feeding	sleeping	education	Breathing	Feeding	Stooling	Sleeping	Mood	Generaldiscomfort	Skin	Spitting	playing	learning	affection	2	3	4	5	1	1	4	2	3	38	NewZealand	2-3years	Very Clear	Very easy
4437377_1	Mood	Skin	Feeding	Sleeping	Stooling	Generaldiscomfort	Skin	Mood	Breathing	Spitting	Feeding	content	normal	-9	2	3	4	1	5	3	2	4	2	26	Singapore	1-2years	Clear	Easy
4437381_1	feeding	sleeping	feeding	Feeding	Stooling	Skin	Sleeping	Generaldiscomfort	Spitting	Breathing	Mood	walking	walking	walking	4	3	3	5	3	3	4	3	2	36	NewZealand	1-2years	Clear	Easy
4437382_1	Mood	Skin	Spitting	Sleeping	Stooling	Mood	Generaldiscomfort	Skin	Breathing	Spitting	Feeding	fussy	normal	-9	3	4	5	2	3	1	4	2	2	28	Singapore	6-12months	Very Clear	Easy
4437384_1	feeding	sleeping	safety	Sleeping	Stooling	Skin	Mood	Generaldiscomfort	Breathing	Spitting	Feeding	dk	ak	sk	3	4	3	3	2	2	4	2	3	36	NewZealand	6-12months	Unclear	Difficult
4437390_1	feeding	sleeping	mood	Feeding	Stooling	Sleeping	Skin	Generaldiscomfort	Breathing	Spitting	Mood	feeding	sleeping	mood	3	3	5	3	3	2	4	2	3	36	Singapore	1-2years	Clear	Easy
4437392_1	Stooling	Mood	Sleeping	Sleeping	Stooling	Breathing	Generaldiscomfort	Skin	Mood	Spitting	Feeding	content	fussy	normal	4	1	2	3	4	2	3	1	4	30	Singapore	6-12months	Very Clear	Very easy
4437395_1	Sleeping	Mood	Skin	Sleeping	Stooling	Generaldiscomfort	Skin	Breathing	Spitting	Feeding	Mood	content	fussy	normal	4	3	2	2	4	1	2	4	2	31	Singapore	1-2years	Very Clear	Very easy
4437423_1	Sleeping	Spitting	Breathing	Sleeping	Stooling	Generaldiscomfort	Breathing	Spitting	Skin	Mood	Feeding	content	happy	dryand	1	2	5	3	2	4	2	3	2	31	Singapore	1-2years	Very Clear	Easy
4437539_1	sleeping	breastfeeding	enviroment	Breathing	Generaldiscomfort	Sleeping	Feeding	Skin	Stooling	Mood	Spitting	-9	-9	-9	2	3	4	5	1	2	3	4	1	26	NewZealand	0-6months	Neither clear nor unclear	Neither easy nor difficult
4437542_1	Feeding	winding	sleeping	Breathing	Generaldiscomfort	Feeding	Skin	Sleeping	Mood	Stooling	Spitting	Feeding	sleeping	breathing	5	3	4	1	2	2	4	1	3	23	NewZealand	0-6months	Neither clear nor unclear	Very easy
4437558_1	SPEAKING	PLAYING	FEEDING	Sleeping	Feeding	Spitting	Stooling	Breathing	Skin	Generaldiscomfort	Mood	SELECTINGTOYS	LAUGHIND	DANSING	2	3	1	4	5	2	3	1	4	27	Singapore	6-12months	Very Clear	Easy
4437562_1	SLEEP	FEEDING	TOILETING	Breathing	Mood	Generaldiscomfort	Skin	Feeding	Stooling	Sleeping	Spitting	LAUGHING	CRYING	MOVING	1	1	5	5	2	1	3	3	1	32	NewZealand	6-12months	Clear	Neither easy nor difficult
4437563_1	Feeding	Sleeping	Learning	Sleeping	Breathing	Feeding	Skin	Mood	Stooling	Generaldiscomfort	Spitting	Playtime	Safety	Reassurance	5	3	3	1	1	1	2	1	1	32	NewZealand	1-2years	Very Clear	Very easy
4437565_1	Food&nutrician	Sleep	Exercise	Breathing	Feeding	Sleeping	Generaldiscomfort	Skin	Mood	Stooling	Spitting	-9	-9	-9	1	5	2	3	4	3	1	2	4	37	United Kingdom	1-2years	Very Clear	Very easy
4437566_1	Sleep	Beinghealthy	Beinghappy	Breathing	Generaldiscomfort	Sleeping	Feeding	Stooling	Mood	Skin	Spitting	Health	Exercise	Socialising	1	3	3	1	3	1	1	1	4	27	NewZealand	2-3years	Very Clear	Very easy
4437577_1	play	eating	sleep	Sleeping	Stooling	Generaldiscomfort	Breathing	Feeding	Mood	Skin	Spitting	teething	-9	-9	4	1	2	3	5	2	1	3	4	28	Singapore	6-12months	Very Clear	Very easy
4437589_1	Health	Sleep	feeding	Breathing	Sleeping	Feeding	Stooling	Mood	Skin	Generaldiscomfort	Spitting	-9	-9	-9	1	1	3	2	5	3	4	3	1	36	NewZealand	0-6months	Very Clear	Very easy
4437592_1	Health	Development	Feeding	Mood	Feeding	Sleeping	Breathing	Generaldiscomfort	Stooling	Skin	Spitting	Education	Health	Cleanliness	5	3	4	5	4	3	1	3	1	32	NewZealand	1-2years	Unclear	Easy
4437604_1	feeding	sleeping	health	Breathing	Sleeping	Stooling	Feeding	Skin	Mood	Generaldiscomfort	Spitting	-9	-9	-9	3	2	4	5	1	2	4	3	1	36	NewZealand	2-3years	Clear	Very easy
4437607_1	Health	Sleep	Food	Sleeping	Feeding	Mood	Skin	Breathing	Generaldiscomfort	Stooling	Spitting	Milestonesreached	Speech	Socialskills	4	1	3	2	5	3	2	1	4	38	Singapore	2-3years	Very Clear	Very easy
4437613_1	development	sleep	food	Mood	Sleeping	Feeding	Stooling	Generaldiscomfort	Breathing	Skin	Spitting	growth	meetingdevelopmentstages	-9	1	4	1	1	4	1	1	1	4	30	Singapore	1-2years	Neither clear nor unclear	Very easy
4437620_1	growth	sleeping	feeding	Breathing	Feeding	Sleeping	Generaldiscomfort	Stooling	Skin	Mood	Spitting	emotion	interacting	walking	4	1	2	3	5	1	3	4	2	31	Singapore	6-12months	Clear	Easy
4437622_1	feeding	health	developmentprogress	Feeding	Sleeping	Breathing	Skin	Mood	Stooling	Generaldiscomfort	Spitting	feeding	activeness	sleeping	5	4	4	4	5	4	4	4	4	34	Singapore	6-12months	Clear	Very easy
4437623_1	goodsleeping	goodeat	goodhealth	Sleeping	Feeding	Breathing	Mood	Skin	Generaldiscomfort	Stooling	Spitting	no	no	no	2	4	4	5	5	3	2	1	4	31	United Kingdom	6-12months	Very Clear	Very easy
4437624_1	Feeding	Sleeping	Leisure	Breathing	Sleeping	Feeding	Mood	Stooling	Skin	Generaldiscomfort	Spitting	Learning	-9	-9	2	1	4	3	4	2	1	4	1	38	NewZealand	0-6months	Very Clear	Very easy
4437625_1	learningtocrawl	learningtospeak	eating	Sleeping	Mood	Stooling	Skin	Generaldiscomfort	Breathing	Spitting	Feeding	generalbraindevelopment	-9	-9	4	1	2	3	5	2	3	1	4	37	Singapore	0-6months	Very Clear	Very easy
4437629_1	feeding	sleeping	temperature	Generaldiscomfort	Breathing	Sleeping	Feeding	Stooling	Skin	Mood	Spitting	vjfhk	-9	-9	2	3	4	5	1	2	3	4	1	31	Singapore	0-6months	Very Clear	Very easy
4437630_1	Sleeping	Feeding	Excercise	Breathing	Feeding	Generaldiscomfort	Sleeping	Mood	Stooling	Skin	Spitting	-9	-9	-9	5	3	1	1	2	4	1	4	4	39	NewZealand	2-3years	Very Clear	Very easy
4437631_1	growingnormally	developingtheimmunesystem	sleeping	Sleeping	Generaldiscomfort	Stooling	Breathing	Feeding	Skin	Mood	Spitting	speaking	-9	-9	4	1	2	3	5	2	1	4	3	42	Singapore	6-12months	Clear	Easy
4437684_1	Feeding	Sleeping	Health	Generaldiscomfort	Feeding	Sleeping	Mood	Breathing	Skin	Stooling	Spitting	Physical	Emotio-9l	Education	5	1	4	3	2	2	3	1	4	35	Singapore	2-3years	Clear	Easy
4437694_1	Sleeping	Mood	Stooling	Sleeping	Stooling	Generaldiscomfort	Skin	Mood	Breathing	Spitting	Feeding	content	fussy	crying	3	1	4	2	5	2	3	3	4	26	Singapore	0-6months	Very Clear	Easy
4437695_1	sleep	feeding	breathing	Sleeping	Mood	Stooling	Skin	Feeding	Generaldiscomfort	Breathing	Spitting	growth	-9	-9	4	1	2	3	5	2	4	1	3	26	Singapore	6-12months	Clear	Easy
4437696_1	Sleeping	eating	Drinkingenoughmilk	Feeding	Breathing	Skin	Sleeping	Stooling	Generaldiscomfort	Mood	Spitting	communication	attention	surroundings	3	3	4	3	3	4	1	4	3	20	Singapore	6-12months	Very Clear	Very easy
4437697_1	Socialising	Playtime	Sleep	Breathing	Feeding	Sleeping	Mood	Generaldiscomfort	Stooling	Skin	Spitting	-9	-9	-9	1	4	2	3	5	3	1	2	4	19	NewZealand	1-2years	Very Clear	Very easy
4437699_1	sleep	feeding	stooling	Sleeping	Mood	Stooling	Generaldiscomfort	Skin	Feeding	Breathing	Spitting	howhappyachildis	-9	-9	4	1	2	3	5	2	1	3	4	28	Singapore	0-6months	Very Clear	Very easy
4437700_1	Stooling	Generaldiscomfort	Feeding	Sleeping	Stooling	Generaldiscomfort	Breathing	Skin	Mood	Spitting	Feeding	content	dryand/orred	-9	3	1	2	2	4	2	4	3	2	34	Singapore	6-12months	Clear	Very easy
4437701_1	GoodDiet	Sleeping	Play&exercise	Breathing	Feeding	Sleeping	Mood	Generaldiscomfort	Skin	Stooling	Spitting	InteractivePlay	Sunlight	LearningOpportunities	2	2	5	1	3	3	1	2	4	40	NewZealand	2-3years	Neither clear nor unclear	Difficult
4437702_1	childsmood	abilitytospeak	understandinglanguage	Sleeping	Stooling	Generaldiscomfort	Feeding	Mood	Skin	Breathing	Spitting	walking	-9	-9	4	1	2	3	5	3	1	2	4	41	Singapore	0-6months	Clear	Very easy
4437703_1	Mood	Spitting	-9	Sleeping	Stooling	Generaldiscomfort	Breathing	Spitting	Skin	Mood	Feeding	content	crying	normal	3	4	1	2	3	3	2	2	3	37	Singapore	1-2years	Clear	Very easy
4437704_1	Sleeping	Skin	Breathing	Sleeping	Stooling	Mood	Generaldiscomfort	Breathing	Skin	Feeding	Spitting	content	crying	normal	2	1	2	4	5	2	3	2	4	38	Singapore	1-2years	Very Clear	Very easy
4437706_1	FEEDING	SLEEPING	HEALTHYENVIRONMENT	Feeding	Sleeping	Breathing	Spitting	Skin	Mood	Generaldiscomfort	Stooling	GOODMOOD	LOVINGPARENTS	CLEA-9IR	3	1	2	4	5	3	1	2	4	60	NewZealand	0-6months	Very Clear	Easy
4437708_1	sleeping	feeding	teaching	Breathing	Sleeping	Feeding	Generaldiscomfort	Mood	Stooling	Spitting	Skin	character	attitude	health	4	4	2	3	3	3	4	4	4	35	Singapore	2-3years	Clear	Neither easy nor difficult
4437709_1	Feeding	Playing	Sleeping	Sleeping	Feeding	Breathing	Stooling	Mood	Generaldiscomfort	Skin	Spitting	swimming	Interaction	talking	1	3	1	4	3	1	1	1	1	30	Singapore	2-3years	Clear	Easy
4437710_1	Breathing	-9	-9	Sleeping	Breathing	Spitting	Generaldiscomfort	Feeding	Stooling	Mood	Skin	honest	-9	-9	3	1	2	4	5	2	3	4	3	40	Singapore	1-2years	Clear	Very easy
4437714_1	Good	Humility	honest	Sleeping	Mood	Breathing	Stooling	Generaldiscomfort	Skin	Spitting	Feeding	cognitiveability	-9	-9	4	2	3	1	5	3	1	3	4	39	Singapore	2-3years	Very Clear	Easy
4437716_1	Feeding	Sleeping	Hygiene	Feeding	Sleeping	Breathing	Stooling	Skin	Generaldiscomfort	Spitting	Mood	Communication	Stooling	Breathing	4	5	5	3	4	4	3	3	3	22	Singapore	0-6months	Very Clear	Very easy
4437717_1	heightandweight	Physicalandmentaldevelopment	language	Stooling	Mood	Sleeping	Skin	Generaldiscomfort	Breathing	Spitting	Feeding	intelligence	Sittingexercises	-9	4	1	2	3	5	2	1	3	3	24	Singapore	0-6months	Very Clear	Easy
4437719_1	Lifeability	EQ	Socialcompetence	Sleeping	Stooling	Mood	Generaldiscomfort	Breathing	Skin	Spitting	Feeding	Healthhabit	honest	Humility	1	3	2	3	4	1	2	3	4	25	Singapore	2-3years	Very Clear	Easy
4437720_1	physicalgrowth	foodgroup	sleeping	Skin	Mood	Spitting	Sleeping	Feeding	Generaldiscomfort	Stooling	Breathing	no	-9	-9	3	4	1	2	5	-9	-9	-9	-9	26	NewZealand	1-2years	Very Clear	Very easy
4437727_1	Sleeping	Health	FeedingandDrinking	Breathing	Sleeping	Feeding	Generaldiscomfort	Stooling	Spitting	Mood	Skin	Happiness	Eyesight	Injuries	3	5	2	4	4	1	4	1	1	31	Singapore	1-2years	Very Clear	Very easy
4437749_1	feeding	learning	sleep	Breathing	Stooling	Generaldiscomfort	Feeding	Mood	Sleeping	Skin	Spitting	learningdevelopement	speech	behavior	2	3	3	2	4	2	2	1	2	39	Singapore	2-3years	Clear	Easy
4437751_1	Feeding	Sleeping	Play	Breathing	Feeding	Sleeping	Spitting	Skin	Stooling	Mood	Generaldiscomfort	Bloating	Temperature	-9	4	1	2	3	5	3	1	2	4	31	NewZealand	2-3years	Neither clear nor unclear	Easy
4437781_1	Sleeping	honest	Humility	Sleeping	Stooling	Generaldiscomfort	Mood	Skin	Breathing	Spitting	Feeding	cognitiveability	EQ	Healthhabit	4	1	2	3	5	3	2	1	4	32	Singapore	1-2years	Very Clear	Easy
4437791_1	cognitiveability	language	Lively	Stooling	Sleeping	Generaldiscomfort	Skin	Mood	Breathing	Spitting	Feeding	Lovely	flexible	-9	2	4	3	2	5	3	2	1	4	30	Singapore	1-2years	Clear	Easy
4437793_1	Health	Feeding	Sleeping	Breathing	Feeding	Sleeping	Stooling	Skin	Mood	Generaldiscomfort	Spitting	Hearing	Vision	Motorskills	5	3	3	1	1	4	3	1	4	57	Singapore	2-3years	Clear	Neither easy nor difficult
4437805_1	intelligence	Sittingexercises	-9	Breathing	Spitting	Feeding	Stooling	Sleeping	Generaldiscomfort	Skin	Mood	Breathing	Feeding	-9	2	4	1	3	5	2	4	3	2	33	Singapore	2-3years	Clear	Very easy
4437811_1	Good	Humility	language	Sleeping	Stooling	Mood	Skin	Generaldiscomfort	Feeding	Breathing	Spitting	content	Healthhabit	Socialcompetence	3	2	4	2	4	2	2	3	3	28	Singapore	2-3years	Clear	Very easy
4437817_1	Skin	Breathing	Spitting	Stooling	Sleeping	Skin	Mood	Generaldiscomfort	Breathing	Spitting	Feeding	Selfconstraint	content	-9	2	4	1	3	5	2	2	2	4	29	Singapore	2-3years	Clear	Very easy
4437967_1	health	wha-9u	routiine	Mood	Sleeping	Feeding	Breathing	Skin	Stooling	Generaldiscomfort	Spitting	familytogether	routinetimes	maoritanga	4	1	3	2	5	3	2	4	1	51	NewZealand	2-3years	Neither clear nor unclear	Neither easy nor difficult
4437977_1	sleeping	feeding	braindevelopemt	Sleeping	Stooling	Mood	Breathing	Feeding	Skin	Generaldiscomfort	Spitting	beingnormal	-9	-9	3	2	4	1	5	3	2	1	4	35	-9	-9	Very Clear	Very easy
4437978_1	feeding	sleep	social	Mood	Breathing	Generaldiscomfort	Feeding	Sleeping	Stooling	Skin	Spitting	social	-9	-9	5	1	2	3	4	4	1	2	3	24	NewZealand	0-6months	Unclear	Easy
4437982_1	sleep	play	health	Breathing	Feeding	Sleeping	Mood	Generaldiscomfort	Stooling	Skin	Spitting	happiness	love	emotion	5	3	3	1	1	3	1	2	2	31	NewZealand	2-3years	Neither clear nor unclear	Easy
4437992_1	Happiness	Sleeping	Exercise	Breathing	Sleeping	Feeding	Mood	Generaldiscomfort	Skin	Stooling	Spitting	Selfcontrol	Socialskills	-9	5	2	4	1	3	3	2	1	4	31	NewZealand	2-3years	Very Unclear	Difficult
4437997_1	Feeding	Sleeping	Healthy	Sleeping	Feeding	Stooling	Breathing	Mood	Skin	Generaldiscomfort	Spitting	Happy	-9	-9	4	1	2	3	5	3	1	2	4	33	Singapore	0-6months	Very Clear	Very easy
4438004_1	Safehome	healthyfood	learningoppotunities	Feeding	Sleeping	Breathing	Mood	Generaldiscomfort	Skin	Stooling	Spitting	safehousing	learningoppotunities	-9	2	3	4	5	1	3	1	2	4	32	NewZealand	2-3years	Clear	Very easy
4438015_1	goodgeneralhealth	eatinghealthyfood	sleepingwell	Breathing	Feeding	Skin	Sleeping	Stooling	Generaldiscomfort	Mood	Spitting	-9	-9	-9	4	1	2	3	5	3	2	1	4	30	NewZealand	1-2years	Clear	Easy
4438021_1	BrainDevelopment	Health	Nutrition	Breathing	Feeding	Sleeping	Generaldiscomfort	Stooling	Skin	Spitting	Mood	EarlyDevelopment	BrainDevelopment	HealthDevelopment	1	4	1	5	3	1	4	3	2	26	Singapore	1-2years	Very Clear	Easy
4438029_1	eating	sleeping	education	Breathing	Feeding	Sleeping	Stooling	Mood	Generaldiscomfort	Skin	Spitting	education	-9	-9	5	5	4	1	3	1	1	4	3	47	NewZealand	2-3years	Neither clear nor unclear	Difficult
4438032_1	sleeping	feeding	playing	Breathing	Sleeping	Mood	Generaldiscomfort	Feeding	Stooling	Skin	Spitting	outside	moives	-9	2	5	5	2	5	2	4	2	1	25	NewZealand	1-2years	Neither clear nor unclear	Easy
4438033_1	feeding	sleeping	playing	Feeding	Breathing	Sleeping	Mood	Skin	Stooling	Generaldiscomfort	Spitting	playing	talking	learning	2	3	5	4	1	1	3	4	2	28	Singapore	1-2years	Very Clear	Very easy
4438039_1	feeding	bowelmovement	sleeping	Spitting	Mood	Sleeping	Stooling	Skin	Feeding	Breathing	Generaldiscomfort	active	-9	-9	3	3	4	5	3	1	1	2	1	27	Singapore	6-12months	Very Unclear	Neither easy nor difficult
4438084_1	bathing	feeding	sleeping	Sleeping	Stooling	Generaldiscomfort	Breathing	Feeding	Skin	Spitting	Mood	yes	yes	no	4	3	2	1	1	4	2	4	4	23	Singapore	0-6months	Clear	Easy
4438085_1	feeding	sleeping	health	Breathing	Feeding	Sleeping	Generaldiscomfort	Mood	Stooling	Skin	Spitting	breathing	happy	-9	3	4	3	2	1	1	2	2	2	19	United Kingdom	2-3years	Neither clear nor unclear	Easy
4438089_1	playing	eatinghealtyfood	reading	Breathing	Feeding	Mood	Generaldiscomfort	Skin	Stooling	Spitting	Sleeping	playing	promotingpositiveview	thinkcreative	2	2	5	3	2	3	3	4	2	25	Singapore	2-3years	Neither clear nor unclear	Neither easy nor difficult
4438102_1	feeding	sleeping	playing	Breathing	Feeding	Sleeping	Mood	Skin	Generaldiscomfort	Spitting	Stooling	love	manners	caring	3	5	3	5	3	1	2	4	2	39	Singapore	2-3years	Neither clear nor unclear	Easy
4438106_1	health	sleep	education	Breathing	Sleeping	Skin	Generaldiscomfort	Feeding	Mood	Stooling	Spitting	studies	-9	-9	1	4	2	5	1	3	4	2	1	34	Singapore	6-12months	Clear	Very easy
4438113_1	Health	Feeding	Sleeping	Breathing	Feeding	Sleeping	Stooling	Skin	Mood	Spitting	Generaldiscomfort	reachingdevelopmentalmilestones	-9	-9	5	1	2	3	4	3	1	2	4	34	Singapore	2-3years	Neither clear nor unclear	Easy
4438114_1	physicalactivity	emotio-9lstability	Opportunitiestoexplore	Mood	Sleeping	Breathing	Stooling	Generaldiscomfort	Feeding	Skin	Spitting	Emotio-9lwellbeing/senseofsafetyandconnectionwithcaregivers	Opportunitestoexploretheworldunhindered	-9	5	1	2	3	4	3	1	2	4	35	NewZealand	1-2years	Unclear	Very easy
4438118_1	sleep	food	exercise	Breathing	Stooling	Sleeping	Feeding	Generaldiscomfort	Spitting	Skin	Mood	-9	-9	-9	3	3	5	2	1	3	4	3	2	35	Singapore	2-3years	Neither clear nor unclear	Easy
4438119_1	feeding	sleeping	playing	Breathing	Feeding	Sleeping	Skin	Spitting	Stooling	Generaldiscomfort	Mood	smiling	talking	-9	3	3	2	2	4	1	1	3	1	24	Singapore	6-12months	Neither clear nor unclear	Easy
4438120_1	Sleeping	Mood	Stooling	Sleeping	Mood	Stooling	Generaldiscomfort	Skin	Breathing	Spitting	Feeding	honest	Humility	Selfconstraint	5	2	3	1	2	2	2	3	4	26	Singapore	2-3years	Clear	Very easy
4438121_1	Sleeping	Health	Feeding	Feeding	Sleeping	Breathing	Skin	Stooling	Mood	Generaldiscomfort	Spitting	Growth	Development	Response	4	1	3	2	5	1	3	2	4	6	NewZealand	0-6months	Neither clear nor unclear	Difficult
4438122_1	feeding	sleeping	mood	Sleeping	Mood	Stooling	Generaldiscomfort	Skin	Breathing	Feeding	Spitting	stooling	-9	-9	4	2	3	1	5	1	2	3	4	35	Singapore	0-6months	Clear	Easy
4438123_1	feeding	sleeping	potty	Breathing	Sleeping	Stooling	Feeding	Mood	Generaldiscomfort	Skin	Spitting	injuries	typeoffoodtaken	activeness	2	3	4	5	1	3	2	1	4	33	Singapore	2-3years	Clear	Neither easy nor difficult
4438124_1	feeding	Sleeping	communicating	Breathing	Feeding	Sleeping	Generaldiscomfort	Skin	Stooling	Spitting	Mood	skin	stooling	-9	5	3	2	1	4	1	2	3	4	33	Singapore	0-6months	Neither clear nor unclear	Easy
4438125_1	playing	sleeping	mood	Sleeping	Mood	Stooling	Generaldiscomfort	Skin	Breathing	Feeding	Spitting	eatingthecorrectdiet	-9	-9	4	1	2	3	5	3	4	2	1	27	Singapore	6-12months	Clear	Easy
4438132_1	Sleeping	Nutrition	Socialisation	Breathing	Sleeping	Feeding	Mood	Spitting	Stooling	Skin	Generaldiscomfort	-9	-9	-9	5	4	2	1	3	2	1	4	3	35	NewZealand	1-2years	Neither clear nor unclear	Easy
4438134_1	feed	health	sleep	Mood	Stooling	Generaldiscomfort	-9	-9	-9	-9	-9	mentalhealth	-9	-9	3	4	2	1	5	1	3	2	4	29	Singapore	0-6months	Clear	Easy
4438135_1	feeding	playing	sleeping	Feeding	Mood	Sleeping	Breathing	Stooling	Generaldiscomfort	Skin	Spitting	-9	-9	-9	4	1	3	2	5	-9	-9	-9	-9	34	Singapore	2-3years	Clear	Easy
4438142_1	Sleeping	Feeding	Loving	Sleeping	Feeding	Mood	Generaldiscomfort	Breathing	Skin	Stooling	Spitting	-9	-9	-9	1	5	2	4	3	2	3	4	1	34	Singapore	6-12months	Very Clear	Very easy
4438143_1	feeding	sleeping	-9	Mood	Sleeping	-9	-9	-9	-9	-9	-9	health	happy	-9	3	5	1	2	4	1	3	2	4	31	Singapore	1-2years	Clear	Neither easy nor difficult
4438155_1	health	breastfeeding	sleeping	Feeding	Sleeping	Stooling	Breathing	Generaldiscomfort	Mood	Spitting	Skin	stomuchbloated	wetdiapers	cryingangcrying	4	5	3	2	1	3	4	1	2	31	Singapore	0-6months	Very Clear	Very easy
4438160_1	Health	Feeding	Learning	Breathing	Feeding	Sleeping	Skin	Stooling	Mood	Generaldiscomfort	Spitting	Learning	-9	-9	5	1	2	3	4	2	4	3	1	30	Singapore	1-2years	Very Clear	Very easy
4438162_1	education	feeding	sleeping	Spitting	Skin	Mood	Sleeping	Feeding	Generaldiscomfort	Breathing	Stooling	Playing	Speech	-9	4	5	1	3	2	3	1	2	4	27	Singapore	0-6months	Clear	Very easy
4438166_1	feeding	sleeping	learning	Breathing	Sleeping	Feeding	Stooling	Mood	Skin	Generaldiscomfort	Spitting	learning	motorskills	speaking	1	2	3	4	5	4	2	1	3	42	Singapore	2-3years	Clear	Easy
4438200_1	Sleeping	Stooling	EQ	Sleeping	Stooling	Generaldiscomfort	Mood	Skin	Breathing	Feeding	Spitting	happy	crying	-9	2	3	4	1	5	3	2	2	4	28	Singapore	2-3years	Clear	Very easy
4438208_1	Sleeping	Stooling	Feeding	Sleeping	Stooling	Generaldiscomfort	Breathing	Spitting	Skin	Mood	Feeding	Humility	-9	-9	2	3	4	3	5	4	2	3	3	30	Singapore	2-3years	Clear	Very easy
4438242_1	FEEDING	SLEEPING	PLAYING	Breathing	Feeding	Sleeping	Generaldiscomfort	Stooling	Mood	Skin	Spitting	PLAYTIME	-9	-9	2	4	1	3	5	2	3	4	1	31	Singapore	1-2years	Very Clear	Very easy
4438291_1	appetite	energylevel	sleep	Breathing	Feeding	Spitting	Sleeping	Stooling	Mood	Generaldiscomfort	Skin	lessenergythanusual	notasactive	temperature	1	3	5	1	4	3	4	4	1	31	NewZealand	1-2years	Clear	Easy
4438328_1	Eating	Sleeping	Socialinteractions	Sleeping	Feeding	Breathing	Stooling	Skin	Mood	Generaldiscomfort	Spitting	-9	-9	-9	1	5	2	3	4	2	3	4	1	42	NewZealand	2-3years	Neither clear nor unclear	Neither easy nor difficult
4438334_1	feeding	sleeping	playing	Breathing	Feeding	Sleeping	Stooling	Generaldiscomfort	Skin	Mood	Spitting	none	-9	-9	2	5	3	4	1	3	2	4	1	30	NewZealand	1-2years	Clear	Easy
4438379_1	health	Physical/Motordevelopment	Cognitive/MentalDevelopment	Breathing	Feeding	Sleeping	Stooling	Generaldiscomfort	Skin	Spitting	Mood	Health	physicaldevelopment	motordevelpoment	2	3	5	1	4	3	1	2	4	27	NewZealand	1-2years	Very Clear	Easy
4438382_1	Stooling	Skin	Sleeping	Sleeping	Stooling	Generaldiscomfort	Breathing	Spitting	Skin	Mood	Feeding	Humility	Selfconstraint	intelligence	3	1	2	1	5	2	2	3	4	26	Singapore	2-3years	Clear	Very easy
4438383_1	Generaldiscomfort	Spitting	Humility	Stooling	Sleeping	Generaldiscomfort	Breathing	Skin	Mood	Spitting	Feeding	Lifeability	intelligence	-9	3	4	5	2	2	3	2	4	4	31	Singapore	2-3years	Clear	Very easy
4438384_1	Feeding	Sleeping	Oneonone	Breathing	Sleeping	Feeding	Skin	Mood	Generaldiscomfort	Stooling	Spitting	Bearoundherow-9gegroup	Stimulation	Freshair	2	1	5	1	2	2	4	1	3	40	United Kingdom	2-3years	Clear	Neither easy nor difficult
4438385_1	Sittingexercises	EQ	-9	Sleeping	Stooling	Generaldiscomfort	Breathing	Mood	Skin	Spitting	Feeding	Feeding	Breathing	-9	2	4	5	3	2	3	1	3	3	32	Singapore	2-3years	Very Clear	Easy
4438387_1	Spitting	Feeding	-9	Sleeping	Stooling	Generaldiscomfort	Mood	Breathing	Spitting	Skin	Feeding	honest	fussy	-9	4	5	2	3	4	2	3	4	3	33	Singapore	2-3years	Very Clear	Easy
4438388_1	feeding	sleeping	education	Sleeping	Feeding	Mood	Stooling	Generaldiscomfort	Breathing	Skin	Spitting	-9	-9	-9	1	3	2	2	4	4	1	1	1	32	Singapore	0-6months	Clear	Easy
4438434_1	Feeding	Sleeping	Toileting	Breathing	Feeding	Sleeping	Generaldiscomfort	Stooling	Mood	Skin	Spitting	Playing	Learning	Exercising	4	4	2	4	3	1	1	4	2	32	Singapore	1-2years	Clear	Neither easy nor difficult
4438459_1	Feeding	Sleeping	Happyness	Feeding	Sleeping	Breathing	Stooling	Generaldiscomfort	Mood	Skin	Spitting	Meetingdevelopmentalmilestones	Interactivity	Curiosity	2	3	4	5	1	2	3	4	1	30	NewZealand	0-6months	Clear	Very easy
4438491_1	feeding	sleeping	safety	Breathing	Feeding	Sleeping	Skin	Mood	Generaldiscomfort	Spitting	Stooling	health	-9	-9	4	3	5	2	1	2	4	3	1	29	NewZealand	0-6months	Clear	Easy
4438505_1	Feeding	Sleeping	PhysicalEnvironment	Breathing	Feeding	Sleeping	Generaldiscomfort	Mood	Stooling	Skin	Spitting	-9	-9	-9	4	1	3	2	5	3	1	2	4	38	NewZealand	0-6months	Clear	Easy
4438506_1	feedingontime	playing	spendingtimewithfamily	Breathing	Feeding	Stooling	Sleeping	Skin	Mood	Spitting	Generaldiscomfort	playing	feelinghappy	familytime	3	4	5	3	4	2	3	1	4	30	NewZealand	0-6months	Clear	Difficult
4438562_1	eating	playing	drawing	Breathing	Feeding	Skin	Sleeping	Generaldiscomfort	Stooling	Mood	Spitting	feeding	talking	laughing	2	1	5	3	4	3	1	2	4	22	NewZealand	1-2years	Very Clear	Very easy
4438563_1	sleepig	feedig	activity	Breathing	Generaldiscomfort	Spitting	Feeding	Sleeping	Stooling	Skin	Mood	Socialactivity	Learning	worldexploratio	4	2	1	5	1	4	1	4	3	39	NewZealand	2-3years	Clear	Easy
4438566_1	sleeping	eating	besafe	Breathing	Sleeping	Skin	Mood	Feeding	Generaldiscomfort	Stooling	Spitting	love	takecare	comunication	3	3	5	3	5	3	4	2	2	30	NewZealand	2-3years	Clear	Neither easy nor difficult
4438567_1	eatingsolids	breastmilk	sleeping	Breathing	Sleeping	Feeding	Generaldiscomfort	Stooling	Skin	Mood	Spitting	playing	makingsureshedoesnteatstufftheotherkidsleaveontheground	vacci-9tions	5	1	4	2	3	4	1	2	3	32	NewZealand	6-12months	Very Clear	Very easy
4438573_1	familylife	health	sleeping	Mood	Sleeping	Feeding	Stooling	Generaldiscomfort	Skin	Breathing	Spitting	beinghappy	havingfriends	smiling	2	4	3	1	5	2	3	1	4	23	NewZealand	0-6months	Very Clear	Very easy
4438576_1	Eating	PlayingorActivity	Studying	Breathing	Sleeping	Feeding	Skin	Stooling	Mood	Spitting	Generaldiscomfort	Sleeping	Socialbehaviour	EatingHabbits	2	5	1	1	4	4	3	1	3	30	NewZealand	1-2years	Clear	Easy
4438654_1	sleeping	health	cognitiveandphysicaldevelopment	Breathing	Sleeping	Feeding	Mood	Generaldiscomfort	Skin	Stooling	Spitting	hearing	-9	-9	4	1	2	3	5	3	1	2	4	32	NewZealand	0-6months	Neither clear nor unclear	Easy
4438660_1	sleep	lotsofhugs	food	Breathing	Feeding	Sleeping	Stooling	Generaldiscomfort	Skin	Mood	Spitting	learning	hugs	attention	3	5	2	5	3	4	1	2	3	33	NewZealand	1-2years	Unclear	Neither easy nor difficult
4438676_1	Sleeping	Playtime/learning	Feeding/Cleanup	Breathing	Generaldiscomfort	Sleeping	Feeding	Skin	Mood	Stooling	Spitting	Health	Skin	Communication	1	5	4	1	1	4	4	4	1	34	NewZealand	1-2years	Clear	Neither easy nor difficult
4438692_1	Food	Sleep	CommonSense(I.eidentifyingdanger)	Breathing	Sleeping	Feeding	Stooling	Generaldiscomfort	Skin	Mood	Spitting	-9	-9	-9	2	3	5	4	1	3	2	1	4	35	NewZealand	1-2years	Clear	Very easy
4438704_1	feeding	humaninteraction	sleeping	Breathing	Feeding	Stooling	Generaldiscomfort	Sleeping	Mood	Skin	Spitting	Wet-9ppies	-9	-9	5	2	1	3	4	4	1	2	3	27	NewZealand	0-6months	Clear	Easy
4438708_1	Sleeping	Diet	health	Breathing	Generaldiscomfort	Sleeping	Feeding	Skin	Mood	Stooling	Spitting	Vision	Hearing	Happiness	5	3	4	1	2	4	3	1	2	39	NewZealand	1-2years	Very Clear	Very easy
4438752_1	learning	sleeping	feeding	Breathing	Feeding	Stooling	Generaldiscomfort	Sleeping	Skin	Mood	Spitting	learning	playtime	-9	1	2	1	5	2	1	1	4	1	27	NewZealand	0-6months	Clear	Easy
4438802_1	Feeding	Sleeping	Clothing	Breathing	Feeding	Sleeping	Stooling	Generaldiscomfort	Mood	Skin	Spitting	-9	-9	-9	2	3	4	5	1	3	1	2	4	32	NewZealand	1-2years	Clear	Easy
4438817_1	Feeding	Sleeping	Clothes	Feeding	Breathing	Sleeping	Stooling	Skin	Generaldiscomfort	Mood	Spitting	Health	MedicalTreatment	-9	5	1	4	2	3	1	2	3	4	35	-9	1-2years	Neither clear nor unclear	Difficult
4438829_1	Feeding	Sleeping	Education	Breathing	Sleeping	Feeding	Mood	Generaldiscomfort	Stooling	Skin	Spitting	-	-9	-9	5	1	3	2	4	3	2	4	1	29	Singapore	1-2years	Clear	Easy
4438836_1	feeding	sleeping	love	Breathing	Feeding	Sleeping	Stooling	Mood	Skin	Spitting	Generaldiscomfort	love	shelter	education	2	2	2	2	3	1	1	1	1	40	NewZealand	2-3years	Very Clear	Very easy
4438884_1	feeding	sleeping	social	Breathing	Feeding	Sleeping	Stooling	Skin	Generaldiscomfort	Mood	Spitting	development	learningabilities	interaction	3	1	4	5	2	1	4	3	2	33	Singapore	1-2years	Very Clear	Very easy
4439026_1	Feeding	Sleeping	Attentionie.hugs	Breathing	Feeding	Sleeping	Stooling	Generaldiscomfort	Skin	Spitting	Mood	mentalstimulation	playtime	feelingofsecurity	1	5	4	2	3	4	1	2	3	29	NewZealand	0-6months	Very Clear	Very easy
4439038_1	sleeping	interactingwithotherchildren	education	Sleeping	Feeding	Breathing	Mood	Generaldiscomfort	Skin	Stooling	Spitting	education	toilettraining	friendships	5	4	4	1	1	3	3	1	4	47	NewZealand	1-2years	Neither clear nor unclear	Very easy
4439054_1	sleeping	feeding	playing	Sleeping	Breathing	Feeding	Stooling	Skin	Generaldiscomfort	Spitting	Mood	family	impressions	sound/music	3	2	1	1	1	1	2	1	2	25	NewZealand	1-2years	Clear	Easy
4439055_1	physicalgrowth	expressing/mentaldevelopment	feeding	Breathing	Feeding	Sleeping	Skin	Stooling	Generaldiscomfort	Mood	Spitting	mentaldevelopment	-9	-9	5	1	3	2	4	1	3	4	2	36	NewZealand	6-12months	Clear	Easy
4439057_1	Feeding	Sleeping	Education	-9	-9	-9	-9	-9	-9	-9	-9	Behaviour	Understandin	Characteristic	3	1	5	1	3	-9	-9	-9	-9	32	NewZealand	0-6months	Very Clear	Very easy
4439068_1	Sleeping	Feeding	nuturing	Breathing	Feeding	Sleeping	Mood	Skin	Stooling	Generaldiscomfort	Spitting	nuturing	teaching	selfesteim	3	1	1	3	2	4	3	1	2	46	NewZealand	1-2years	Clear	Easy
4439082_1	speech	socialinteractionordevelopment	intellectualdevelopment	Mood	Generaldiscomfort	Sleeping	Breathing	Feeding	Skin	Stooling	Spitting	behaviour	safety	physicaldevelopement	3	4	3	2	2	1	4	4	3	38	2-3years	NewZealand	Neither clear nor unclear	Difficult
4439087_1	Health	Feeding	Sleeping	Breathing	Feeding	Sleeping	Skin	Mood	Generaldiscomfort	Stooling	Spitting	Temperature	-9	-9	2	4	3	1	5	4	3	1	2	31	NewZealand	6-12months	Neither clear nor unclear	Neither easy nor difficult
4439097_1	feeding	health	happiness	Breathing	Feeding	Mood	Sleeping	Generaldiscomfort	Skin	Stooling	Spitting	no	-9	-9	2	5	4	1	3	1	3	4	2	42	United Kingdom	1-2years	Neither clear nor unclear	Easy
4439113_1	cleanliness	sleeping	feeding	Breathing	Feeding	Sleeping	Stooling	Skin	Mood	Generaldiscomfort	Spitting	-9	-9	-9	3	4	4	3	3	3	3	3	3	32	Singapore	0-6months	Clear	Easy
4439133_1	Sleeping	Educatio-9lplay	Nourishment(foodanddrink)	Breathing	Feeding	Skin	Sleeping	Mood	Stooling	Generaldiscomfort	Spitting	Moodordisposition	Handlingteething	Timeoutside	2	3	4	5	1	2	4	3	1	25	NewZealand	1-2years	Clear	Very easy
4439211_1	happiness/loved	health	feeding	Breathing	Generaldiscomfort	Mood	Feeding	Stooling	Sleeping	Skin	Spitting	health	confidence	loved	2	1	1	5	2	3	1	4	2	36	NewZealand	2-3years	Clear	Easy
4439214_1	Feeding	Sleeping	Bathing	Breathing	Feeding	Sleeping	Skin	Stooling	Generaldiscomfort	Mood	Spitting	playtime	socializing	cleanliness	3	1	4	5	2	2	1	4	3	20	NewZealand	1-2years	Unclear	Neither easy nor difficult
4439216_1	feeding	sleeping	learning	Breathing	Feeding	Sleeping	Generaldiscomfort	Stooling	Mood	Skin	Spitting	growing	-9	-9	1	4	2	3	5	2	1	3	4	36	Singapore	1-2years	Clear	Very easy
4439219_1	learning	feeding	sleeping	Generaldiscomfort	Feeding	Sleeping	Skin	Mood	Stooling	Breathing	Spitting	learning	interaction	sight	2	1	4	5	3	2	3	4	1	33	Singapore	2-3years	Neither clear nor unclear	Neither easy nor difficult
4439275_1	feeding	playing	sleeping	Sleeping	Feeding	Breathing	Mood	Generaldiscomfort	Stooling	Spitting	Skin	happiness	behaviour	friendly	3	4	1	2	5	3	1	2	4	31	NewZealand	1-2years	Clear	Easy
4439296_1	Sleeping	Feeding	Movement	Breathing	Skin	Feeding	Generaldiscomfort	Sleeping	Spitting	Mood	Stooling	Health	Action	Alertness	3	3	5	2	4	4	4	3	3	36	Singapore	0-6months	Clear	Very easy
4439581_1	feeding	sleeping	play	Breathing	Feeding	Sleeping	Stooling	Mood	Skin	Spitting	Generaldiscomfort	play	uri-9tion	hygiene	5	1	2	4	3	3	1	2	4	38	NewZealand	0-6months	Clear	Easy
4439584_1	feeding	sleeping	pokemongo	Stooling	Skin	Sleeping	Generaldiscomfort	Mood	Feeding	Spitting	Breathing	sleeping	feeding	death	1	1	2	2	5	1	3	3	2	19	Singapore	6-12months	Neither clear nor unclear	Neither easy nor difficult
4439614_1	Sleeping	Feeding	Mentalstimulation	Sleeping	Feeding	Breathing	Stooling	Skin	Mood	Generaldiscomfort	Spitting	-9	-9	-9	2	3	4	5	1	2	3	4	1	35	NewZealand	1-2years	Very Clear	Very easy
4439627_1	feeding	sleeping	stimulation	Breathing	Feeding	Sleeping	Mood	Skin	Stooling	Generaldiscomfort	Spitting	-9	-9	-9	2	3	4	5	1	3	1	2	4	37	NewZealand	1-2years	Very Clear	Easy
4439674_1	feeding	sleeping	education	Breathing	Generaldiscomfort	Feeding	Sleeping	Mood	Skin	Stooling	Spitting	-9	-9	-9	3	5	1	2	4	4	2	1	3	20	NewZealand	6-12months	Very Clear	Easy
4439704_1	Feeding	Sleeping	Learning	Breathing	Feeding	Skin	Sleeping	Stooling	Generaldiscomfort	Mood	Spitting	Learning	Understanding	Health	3	1	2	4	5	3	2	1	4	36	NewZealand	2-3years	Clear	Easy
4440002_1	eating	sleeping	beingclean	Breathing	Mood	Generaldiscomfort	Sleeping	Feeding	Skin	Stooling	Spitting	breathing	eating	beinghappy	5	3	1	1	3	3	3	1	4	46	-9	2-3years	Very Clear	Easy
4440079_1	Sleeping	Eating	Communication	Breathing	Sleeping	Feeding	Mood	Skin	Stooling	Generaldiscomfort	Spitting	Manners	Activity	Health	2	1	5	4	3	2	4	1	3	43	NewZealand	2-3years	Unclear	Easy
