# Supplementary material for: A descriptive system for the Infant health-related Quality of life Instrument (IQI): Measuring health with a mobile app
Source: PLoS One. 2018 Aug 31;13(8):e0203276. doi: 10.1371/journal.pone.0203276 (PMC6118381; doi:10.1371/journal.pone.0203276)
Supplement: S2 Data — (CSV) [file pone.0203276.s003.csv]

Strongly Agree	Strongly Agree	Strongly Agree	Strongly Disagree	Rarely	Strongly Agree	Strongly agree	Strongly agree	Strongly agree	Strongly agree	Strongly agree	Strongly agree	Strongly agree	Strongly agree		Strongly agree	Strongly agree	Strongly agree	Strongly agree	Strongly agree	Strongly agree	Strongly agree	Strongly agree			Strongly Agree	Agree	Agree		5	5	5	5	5	5	5	5	4	Baby looks			Strongly Agree	Development normal			1	27	New Zealand	0-6 months
Strongly Agree	Strongly Agree	Strongly Agree	Disagree	Always	Strongly Agree	Strongly agree	Strongly agree	Strongly agree	Strongly agree	Agree	Agree	Agree	Agree		Strongly agree	Strongly agree	Strongly agree	Strongly agree	Strongly agree	Strongly agree	Strongly agree	Strongly agree			Strongly Agree	Strongly Agree	Agree		5	5	5	5	5	5	5	5	0	unsure			Strongly Agree				2	33	United Kingdom	6-12 months
Strongly Agree	Strongly Agree	Agree	Disagree	Often	Agree	Agree	Agree	Agree	Agree	Agree	Agree	Agree	Agree	nothing	Agree	Agree	Agree	Agree	Agree	Agree	Agree	Agree	nothing	nothing	Agree	Agree	Agree	nothing	5	4	4	4	5	5	4	5	5	covered most			Agree	covered most			1	31	New Zealand	1-2 years
Agree	Agree	Agree	Agree	Often	Strongly Agree	Neutral	Neutral	Disagree	Neutral	Neutral	Neutral	Neutral	Neutral	unshure	Neutral	Neutral	Neutral	Neutral	Neutral	Neutral	Neutral	Neutral	unshure	unshure	Agree	Neutral	Agree	unshure	4	3	4	3	3	4	4	4	3	unshurte			Agree	none			1	35	United Kingdom	6-12 months
Strongly Agree	Agree	Neutral	Neutral	Sometimes	Agree	Strongly agree	Agree	Neutral	Agree	Agree	Agree	Agree	Agree	none	Agree	Strongly agree	Agree	Neutral	Neutral	Strongly agree	Strongly agree	Agree	none	add additional pointer that when clicked, he choices change.	Agree	Strongly Agree	Neutral	none	4	4	4	4	4	4	4	4	5	laughing			Agree	breathing			1	35	New Zealand	0-6 months
Strongly Agree	Strongly Agree	Neutral	Disagree	Never	Strongly Agree	Agree	Agree	Agree	Agree	Agree	Agree	Agree	Agree	none	Agree	Agree	Agree	Agree	Agree	Strongly agree	Agree	Agree	none	none	Strongly Agree	Strongly Agree	Strongly Agree	none	0	0	0	0	0	0	0	0	0	happy			Strongly Agree	active			7	41	New Zealand	0-6 months
Disagree	Strongly Agree	Strongly Agree	Disagree	Always	Agree	Strongly agree	Agree	Disagree	Strongly agree	Strongly agree	Disagree	Strongly Disagree	Agree	none	Strongly agree	Strongly agree	Agree	Strongly agree	Agree	Disagree	Disagree	Disagree	none	I think that
															Strongly agree	Strongly agree	Agree	Strongly agree	Agree	Disagree	Disagree	Disagree	none	I think that the skin question could have more options and that the general discomfort could have better examples.	Agree	Strongly Agree	Agree	Its very unclear what I'm really comparing	5	3	1	3	3	4	4	1	5	Independent play	Messy play	Social play	Agree	Weight	Social interaction	Diet	1	25	New Zealand	1-2 years
Strongly Agree	Strongly Agree	Strongly Agree	Disagree	Rarely	Strongly Agree	Strongly agree	Agree	Agree	Agree	Agree	Agree	Agree	Agree	NIL	Strongly agree	Strongly agree	Strongly agree	Strongly agree	Strongly agree	Strongly agree	Strongly agree	Strongly agree	NIL	NIL	Strongly Agree	Strongly Agree	Strongly Agree	NIL	5	5	5	5	3	5	5	3	4	ACTIVE			Agree	STOOLING			1	29	Singapore	1-2 years
Strongly Agree	Strongly Agree	Strongly Agree	Neutral	Rarely	Agree	Agree	Agree	Agree	Agree	Strongly agree	Strongly agree	Strongly agree	Strongly agree	none					Agree	Agree	Agree	Agree	none	none	Agree		Agree	none	5	5	5	5	5	5	5	4	4	interaction			Agree	nothing			2	26	United Kingdom	0-6 months
Strongly Agree	Agree	Agree	Agree	Always	Agree	Agree	Agree	Agree	Agree	Agree	Agree	Agree	Agree	discomfort - very generalised	Agree	Agree	Agree	Agree	Agree	Agree	Agree	Agree	NA	No	Agree	Agree		Easier tabs	5	5	5	5	5	5	5	5	5	Imagin			Agree	Imaginative	Rough		2	27	United Kingdom	1-2 years
Agree	Neutral	Agree	Agree	Often	Agree	Strongly agree	Strongly agree	Strongly agree	Strongly agree	Strongly agree	Strongly agree	Strongly agree	Strongly agree	None	Strongly agree		Strongly agree	Agree	Strongly agree	Strongly agree	Strongly agree	Agree	Spitting		Strongly Agree	Strongly Agree	Strongly Agree	It could have been designed in amore simpleer way	0	0	0	0	0	0	0	0	0	Kids tantrums			Strongly Agree	Eating			1	24	New Zealand	1-2 years
Strongly Agree	Strongly Agree	Strongly Agree	Strongly Disagree	Never	Strongly Agree	Strongly agree	Strongly agree	Strongly agree	Strongly agree	Strongly agree	Strongly agree	Strongly agree	Strongly agree	easy to use and understand	Strongly agree	Strongly agree	Strongly agree	Strongly agree	Strongly agree	Strongly agree	Strongly agree	Strongly agree	easy	no	Strongly Agree	Strongly Agree	Strongly Agree	no	5	5	5	5	5	5	5	5	5	toys			Strongly Agree	happy			2	32	United Kingdom	6-12 months
Strongly Agree	Strongly Agree	Agree	Strongly Disagree	Never	Neutral	Strongly agree	Strongly agree	Strongly agree	Strongly agree	Strongly agree	Strongly agree	Strongly agree	Strongly agree	na	Strongly agree	Strongly agree	Strongly agree	Strongly agree	Strongly agree	Strongly agree	Strongly agree	Strongly agree	na	no	Strongly Agree	Neutral	Strongly Agree	no	5	5	5	5	5	5	5	5	5	co-ordination	contentment	curiosity	Strongly Agree	speech			1	35	United Kingdom	1-2 years
Agree	Agree	Agree	Disagree	Rarely	Neutral	Agree	Agree	Agree	Agree	Agree	Agree	Neutral	Strongly agree		Agree	Agree	Agree	Strongly agree	Agree	Agree	Agree	Agree			Agree	Agree	Neutral		3	3	3	3	3	3	3	3	3	unsure			Agree				6	31	United Kingdom	6-12 months
Strongly Agree	Agree	Strongly Agree	Agree	Often	Strongly Agree	Agree	Agree	Strongly agree	Agree	Agree	Agree	Strongly agree	Strongly agree	none	Agree	Neutral	Neutral	Agree	Disagree	Agree	Agree	Agree	none	none	Strongly Agree	Agree	Strongly Agree	none	5	5	4	3	5	4	3	4	5	exercise			Strongly Agree	allgency			2	26	Singapore	6-12 months
Strongly Agree	Strongly Agree	Strongly Agree	Disagree	Rarely	Neutral	Strongly agree	Strongly agree	Strongly agree	Strongly agree	Strongly agree	Strongly agree	Strongly agree	Strongly agree	n/a	Strongly agree	Strongly agree	Strongly agree	Strongly agree	Agree	Agree	Agree	Agree	n/a	no	Strongly Agree	Disagree	Agree	no	5	5	5	5	5	5	5	5	5	alert			Strongly Agree				1	31	United Kingdom	0-6 months
Agree	Agree	Agree	Disagree	Rarely	Agree	Agree	Agree	Agree	Agree	Agree	Agree	Agree	Agree	n/a	Agree	Agree	Agree	Agree	Strongly agree	Agree	Agree	Agree	n/a	n/a	Neutral	Neutral	Neutral	n/a	3	3	3	3	3	3	3	3	3	active	fun	good	Neutral	sight	breathing	hearing	5	36	United Kingdom	1-2 years
Neutral	Neutral				Agree	Neutral	Strongly agree	Strongly Disagree	Strongly Disagree	Neutral	Strongly agree	Strongly Disagree	Strongly Disagree	none	Strongly agree	Strongly agree	Strongly agree	Strongly agree	Strongly agree	Strongly agree	Strongly agree	Strongly agree	none	none	Agree	Agree	Agree	none	0	0	0	0	0	0	0	0	0
				Often	Agree																								3	1	1	1	1	1	3	1	5	learning	exploring		Disagree	diet			1	29	United Kingdom	1-2 years
Strongly Agree	Agree	Neutral	Strongly Agree	Often	Neutral	Neutral	Neutral	Agree	Agree	Neutral	Strongly agree	Neutral	Agree	not sure	Neutral	Agree	Neutral	Agree	Strongly agree	Disagree	Agree	Strongly agree	not sure	colour	Agree	Neutral	Agree	text	3	5	3	4	5	4	5	4	5	not sur	sajdksa	jdksj	Agree	notsoidhjhjaskdhsj	sad	sadsa	1	30	United Kingdom	1-2 years
Strongly Agree	Strongly Agree	Strongly Agree	Strongly Disagree	Never	Neutral	Strongly agree	Strongly agree	Strongly agree	Strongly agree	Strongly agree	Strongly agree	Strongly agree	Strongly agree		Strongly agree	Strongly agree	Strongly agree	Strongly agree	Strongly agree	Strongly agree	Strongly agree	Strongly agree			Strongly Agree	Neutral	Strongly Agree		5	5	5	5	5	5	5	5	5	active			Strongly Agree	Bathing			1	29	New Zealand	1-2 years
Agree	Agree	Agree	Agree		Strongly Agree	Agree	Agree	Agree	Agree	Agree	Agree	Agree	Strongly agree	i understood	Agree	Neutral	Agree	Agree	Agree	Neutral	Agree	Strongly agree	nothing	it was good task	Agree	Agree	Agree	nothing	4	4	4	4	3	4	4	5	5	happy	cheerful	playful	Agree	healthy			1	32	Singapore	2-3 years
Neutral	Neutral	Neutral	Neutral	Sometimes	Neutral	Neutral	Neutral	Neutral	Neutral	Neutral	Neutral	Neutral	Neutral	no idea	Neutral	Neutral	Agree	Disagree	Agree	Neutral	Neutral	Neutral	no idea	ok	Neutral	Neutral	Neutral	no idea	4	3	3	4	4	3	3	4	4	good	bad	ok	Neutral	healthy	bee	good	1	34	Singapore	6-12 months
Agree	Agree		Disagree	Often	Strongly Agree	Agree	Agree	Agree	Agree	Agree	Agree	Agree	Agree	nothing	Agree	Strongly agree	Agree	Agree					nothing	no	Agree	Agree	Agree	they should have another	5	5	5	5	5	5	5	5	5	active			Agree	happy	active		1	26	New Zealand	0-6 months
Agree	Agree		Disagree	Often	Strongly Agree	Agree	Agree	Agree	Agree	Agree	Agree	Agree	Agree	nothing	Agree	Strongly agree	Agree	Agree					nothing	no	Agree	Agree	Agree	nothing	5	5	5	5	5	5	5	5	5	active			Agree	happy	active		1	26	New Zealand	1-2 years
Agree	Agree	Agree	Agree	Often	Agree	Agree	Agree	Agree	Agree	Agree	Agree	Agree	Agree		Agree	Agree	Agree	Agree	Agree	Agree	Agree	Agree		nil	Agree	Agree	Agree	nil	4	4	4	4	4	4	4	4	4	energetic				the colour of poo			1	30	Singapore	1-2 years
Strongly Agree	Strongly Agree	Strongly Agree	Strongly Agree	Always	Strongly Agree	Strongly agree	Strongly agree	Strongly agree	Strongly agree	Strongly agree	Strongly agree	Strongly agree	Strongly agree		Strongly agree	Strongly agree	Strongly agree	Strongly agree	Strongly agree	Strongly agree	Strongly agree	Strongly agree			Strongly Agree	Strongly Agree	Strongly Agree		5	5	5	5	5	5	5	5	5				Strongly Agree				3	34	Singapore	6-12 months
Agree	Agree	Strongly Agree	Agree	Rarely	Neutral	Agree	Agree	Strongly agree	Strongly agree	Agree	Agree	Agree	Agree		Agree	Agree	Agree	Agree	Agree	Agree	Agree	Agree		no	Agree	Agree	Agree		5	5	4	4	5	4	4	2	4				Agree				2	38	Singapore	1-2 years
Agree	Agree	Neutral	Agree	Often	Strongly Agree	Neutral	Agree	Strongly agree	Agree	Neutral	Strongly agree	Strongly agree	Strongly agree	no	Neutral	Agree	Strongly agree	Agree	Agree	Agree	Agree	Agree	no	no	Neutral	Agree	Agree	no	5	4	4	5	4	4	4	5	5	healthy			Agree	healthly			1	27	Singapore	1-2 years
Strongly Agree	Agree	Agree	Agree	Often	Agree	Neutral	Neutral	Agree	Agree	Neutral	Agree	Agree	Disagree	none	Disagree	Neutral	Neutral	Agree	Neutral	Agree	Agree	Neutral			Agree	Agree	Neutral		5	5	4	4	4	5	4	4	4	sleep			Neutral	eat			1	38	Singapore	0-6 months
Agree	Agree	Agree	Agree	Often	Agree	Disagree	Disagree	Disagree	Disagree	Neutral	Neutral	Agree	Agree	everything	Agree	Agree	Agree	Agree	Agree	Agree	Agree	Strongly agree	nothing	none	Agree	Agree	Agree	none	4	4	4	4	4	4	4	4	4	eating	sleeping		Agree	playing	healthy eating		2	29	United Kingdom	1-2 years
Strongly Agree	Strongly Agree	Strongly Agree	Disagree	Often	Agree	Agree	Agree	Agree		Agree	Agree	Agree	Agree	none	Agree	Agree	Agree	Agree	Agree	Agree	Agree	Agree	none	no all good	Strongly Agree	Strongly Agree	Strongly Agree	no	4	4	4	4	4	4	4	4	4	alertness	concentration			alert	concentration	communication	2	41	United Kingdom	1-2 years
Agree	Agree	Agree	Disagree	Sometimes	Agree	Agree	Agree	Agree	Agree	Neutral	Neutral	Neutral	Neutral		Agree	Agree	Agree	Agree						none	Agree	Agree	Agree	none	5	5	4	5	4	4	5	4	4	cognitive	normal	joyfull	Agree				1	31	United Kingdom	1-2 years
Strongly Agree	Strongly Agree	Strongly Agree	Disagree	Rarely	Strongly Agree	Strongly agree	Strongly agree	Strongly agree	Strongly agree	Strongly agree	Strongly agree	Strongly agree	Strongly agree	i understood it all	Strongly agree	Strongly agree	Strongly agree	Strongly agree	Strongly agree	Strongly agree	Strongly agree	Strongly agree	n/a	none	Strongly Agree	Strongly Agree	Strongly Agree	none	5	5	5	5	5	5	5	5	5	general activities			Strongly Agree	none			1	45	United Kingdom	2-3 years
Strongly Agree	Strongly Agree	Strongly Agree	Strongly Disagree	Sometimes	Agree	Strongly agree	Strongly agree	Strongly agree	Strongly agree	Strongly agree	Strongly agree	Strongly agree	Strongly agree	none	Strongly agree	Strongly agree	Strongly agree	Strongly agree	Strongly agree	Strongly agree	Strongly agree	Strongly agree	i understood all	no	Strongly Agree	Strongly Agree	Strongly Agree	no	5	5	5	5	5	5	5	4	5	playful			Strongly Agree	idk			4	35	United Kingdom	6-12 months
Strongly Agree	Strongly Agree	Agree	Strongly Agree	Always	Strongly Agree	Agree	Strongly agree	Agree	Agree	Strongly agree	Agree	Strongly agree	Agree	INNOVATIVE	Agree	Agree	Neutral	Strongly agree	Agree	Strongly agree	Strongly agree	Strongly agree	NICE	VERY EASY TO UNDERSTAND	Strongly Agree	Agree	Agree		5	5	5	5	5	4	5	5	5	IMPORTANT	SPECIAL	LIFE	Strongly Agree				4	29	United Kingdom	0-6 months
Strongly Agree			Disagree	Sometimes	Agree	Agree	Agree	Agree	Agree	Agree	Agree	Agree	Agree	none	Agree	Agree	Agree	Agree	Agree	Agree	Agree	Agree	none	no	Strongly Agree	Strongly Agree	Agree	no	5	5	5	5	5	5	5	1	3	moving around	laughing	moving arms	Strongly Agree				2	25	United Kingdom	6-12 months
Strongly Agree	Strongly Agree	Strongly Agree	Disagree	Never	Neutral	Strongly agree	Strongly agree	Strongly agree	Strongly agree	Strongly agree	Strongly agree	Strongly agree	Strongly agree	affected sleep	Strongly agree	Strongly agree	Strongly agree	Agree	Strongly agree	Strongly agree	Strongly agree	Strongly agree	spitting itself	no	Agree	Agree	Agree	no	5	5	5	5	4	5	5	3	4	having fun	socializing with other kids		Agree	sleep	eating	stool	1	33	United Kingdom	1-2 years
Strongly Agree	Strongly Agree	Strongly Agree	Strongly Disagree	Never	Strongly Agree	Strongly agree	Strongly agree	Strongly agree	Strongly agree	Strongly agree	Strongly agree	Strongly agree	Strongly agree	none	Strongly agree	Strongly agree	Strongly agree	Strongly agree	Strongly agree	Strongly agree	Strongly agree	Strongly agree	none	none	Strongly Agree	Strongly Disagree	Strongly Agree	none	5	5	5	5	5	5	5	5	5	love	good	nice	Strongly Agree	all of it			2	47	United Kingdom	6-12 months
Strongly Agree	Agree	Neutral	Disagree	Sometimes	Agree	Agree	Agree	Agree	Agree	Neutral	Neutral	Neutral	Neutral	MODERATE GENERAL DISCOMFORT	Agree	Strongly agree	Agree	Neutral	Agree	Agree	Strongly agree	Disagree	SLIGHT SPITTING PROBLEMS	PLEASE EXPOUND	Agree	Agree	Agree	TO EXPOUND THEIR MEANING	5	5	4	4	4	3	4	4	5	ACTIVE			Neutral	TALKING			2	37	Singapore	1-2 years
Strongly Agree	Agree	Strongly Agree	Disagree	Never	Neutral	Strongly agree	Strongly agree	Strongly agree	Strongly agree	Strongly agree	Strongly agree	Strongly agree	Strongly agree	na	Strongly agree	Strongly agree	Strongly agree	Strongly agree	Strongly agree	Strongly agree	Strongly agree	Strongly agree	na	na	Strongly Agree	Strongly Agree	Disagree	don't have task 2 when i answered your questions perfectly in task 1	5	5	5	5	5	5	5	5	5	socializing			Strongly Agree				1	32	United Kingdom	1-2 years
Agree	Strongly Agree	Strongly Agree	Agree	Sometimes	Agree									giygjyugyjuv									ygygvyvui	iuyhgbiy		Strongly Agree	Agree	jhjihjgv	3	4	1	4	4	2	4	2	5				Strongly Agree				3	36	United Kingdom	2-3 years
Agree	Agree	Agree	Agree	Sometimes	Neutral	Neutral	Agree	Agree	Neutral	Neutral	Agree	Neutral	Strongly agree	none	Agree	Neutral	Agree	Agree	Agree	Neutral	Agree	Strongly agree	none	no	Agree	Neutral	Neutral	no	4	3	3	4	3	3	4	4	5	spit	fight		Agree	eatting	swearing		5	26	United Kingdom	1-2 years
Neutral	Agree	Agree	Neutral	Never	Neutral	Agree	Agree	Agree	Agree	Neutral	Neutral	Neutral	Neutral	NA	Agree	Agree	Agree	Agree	Neutral	Neutral	Neutral	Neutral	NA	NA	Agree	Agree	Agree	NA	4	4	4	4	4	4	4	4	4	enjoy			Neutral				1	35	United Kingdom	1-2 years
Strongly Agree	Strongly Agree	Strongly Agree	Strongly Disagree	Often	Strongly Agree	Strongly agree	Strongly agree	Strongly agree	Strongly agree	Strongly agree	Strongly agree	Strongly agree	Strongly agree	none	Strongly agree	Strongly agree	Strongly agree	Strongly agree	Strongly agree	Strongly agree	Strongly agree	Strongly agree	none	none	Strongly Agree	Strongly Agree	Strongly Agree	none	5	5	5	5	5	5	5	5	4	happiness			Strongly Agree	happiness	relationships		1	27	United Kingdom	6-12 months
Agree	Neutral	Neutral	Agree	Often	Neutral	Neutral	Agree	Agree	Agree	Neutral	Neutral	Neutral	Agree	NOTHING	Neutral	Agree	Agree	Agree	Agree	Neutral	Neutral	Neutral	NOTHING	NONE	Agree	Neutral	Agree	NOTHING	3	3	2	4	3	4	3	4	3	MODERATE			Agree	NOTHING			2	26	United Kingdom	1-2 years
	Agree	Neutral	Neutral	Never		Agree	Agree	Agree	Agree	Agree	Agree	Agree	Agree		Agree	Agree	Agree	Agree	Agree	Agree	Agree	Agree			Agree	Neutral	Neutral		3	3	2	2	2	2	2	2	3	skills			Agree	dont no			2	29	United Kingdom	1-2 years
Strongly Agree	Strongly Agree	Agree	Agree	Often	Neutral	Neutral	Neutral	Neutral	Disagree	Strongly agree	Strongly agree	Neutral	Neutral		Agree	Agree	Agree	Agree	Strongly agree	Strongly agree	Strongly agree	Agree	no	happy	Agree	Disagree	Neutral		3	4	4	4	4	4	4	4	4	crowling			Neutral	happy			1	24	United Kingdom	6-12 months
Agree	Agree	Agree	Strongly Disagree	Never	Neutral	Agree	Agree	Agree	Agree	Agree	Agree	Agree	Agree		Agree	Agree	Agree	Agree	Agree	Agree	Agree	Agree			Agree	Agree	Agree		4	4	4	4	4	4	4	4	4	Activeness	Motor skills	Interactions	Agree				1	33	Singapore	1-2 years
Neutral	Strongly Agree	Disagree	Agree	Never	Strongly Disagree	Agree	Strongly agree	Disagree	Strongly agree	Neutral	Neutral	Agree	Strongly agree	N/A					Strongly agree	Strongly agree	Strongly agree	Strongly Disagree	N/A	None	Disagree	Strongly Agree	Strongly Disagree	Get rid of it and start again. It may as well have been written in hieroglyphics.	1	1	1	1	1	1	3	1	1	N/A	N/A	N/A	Disagree				3	28	United Kingdom	0-6 months
Agree	Agree	Strongly Agree	Disagree	Never	Neutral	Agree	Agree	Agree	Agree	Agree	Agree	Agree	Agree	None	Agree	Strongly agree	Agree	Agree	Agree	Agree	Agree	Agree	none	no	Agree	Agree	Neutral	no	4	4	4	4	4	4	4	4	4	Content			Agree	can't think of any			2	31	New Zealand	1-2 years
Neutral	Neutral	Neutral	Neutral	Sometimes	Neutral	Neutral	Neutral	Neutral	Neutral	Neutral	Neutral	Neutral	Neutral	none	Neutral	Neutral	Neutral	Neutral	Neutral	Neutral	Neutral	Neutral	dfhadjkfh	fdjhdksjfhsdkf	Neutral	Neutral	Neutral	kjhjhjhjh	3	3	3	3	3	3	3	3	3	jhgjhgjhgjhgjhiuy			Neutral	sdasd			3	24	United Kingdom	6-12 months
Strongly Agree	Strongly Agree	Strongly Agree	Strongly Agree	Always	Strongly Agree	Strongly agree	Strongly agree	Strongly agree	Strongly agree	Strongly agree	Strongly agree	Strongly agree	Strongly agree	none	Strongly agree	Strongly agree	Strongly agree	Strongly agree	Strongly agree	Strongly agree	Strongly agree	Strongly agree	none	none	Strongly Agree	Strongly Agree	Strongly Agree	none	4	4	4	4	4	4	4	4	4	none			Agree	none			1	29	United Kingdom	0-6 months
Strongly Agree	Strongly Agree	Strongly Agree	Disagree	Rarely	Agree	Strongly agree	Agree	Strongly agree	Strongly agree	Strongly agree	Strongly agree	Strongly agree	Strongly agree	none	Strongly agree	Strongly agree	Strongly agree	Strongly agree	Strongly agree	Agree	Agree	Strongly agree	none	nothing apart from	Strongly Agree	Strongly Agree	Agree	none	5	5	5	5	5	5	5	1	5	milestones			Strongly Agree	loved			1	24	United Kingdom	2-3 years
																													0	0	0	0	0	0	0	0	0								2	45	United Kingdom	0-6 months
Strongly Agree	Strongly Agree	Agree	Agree	Sometimes	Agree	Agree	Neutral	Agree	Strongly agree	Neutral	Agree	Neutral	Neutral						Agree	Agree	Agree	Neutral		no	Agree	Agree	Agree	all good	4	4	4	5	5	5	3	5	5	calm			Agree	fun			1	37	United Kingdom	1-2 years
Strongly Agree	Agree	Agree	Agree	Often	Agree	Agree	Agree	Agree	Agree	Agree	Strongly agree	Agree	Agree	no	Agree	Agree	Agree	Neutral	Neutral	Agree	Agree	Agree	nope	it is great )	Neutral	Agree	Agree	know what happen to the infant	4	3	3	4	3	3	3	3	3	paying attention			Agree				3	29	Singapore	6-12 months
Neutral	Neutral	Disagree	Neutral	Rarely	Neutral	Agree	Agree	Agree	Agree	Agree	Agree	Agree	Agree		Agree	Agree	Agree	Agree	Agree	Agree	Agree	Agree		Drop down options instead	Neutral	Agree	Neutral		4	4	3	4	3	3	3	3	3	Happiness			Agree	Responsiveness			1	37	United Kingdom	6-12 months
Disagree	Agree		Disagree	Sometimes	Neutral	Agree	Agree	Agree	Neutral	Agree	Neutral	Agree	Agree		Strongly agree	Agree	Agree	Agree							Agree	Agree	Strongly Agree		0	4	0	4	5	0	0	4	0				Agree				3	34	United Kingdom	1-2 years
Agree	Strongly Agree	Strongly Agree	Disagree	Sometimes	Agree	Strongly agree	Strongly agree	Strongly agree	Strongly agree	Strongly agree	Strongly agree	Strongly agree	Strongly agree	none	Strongly agree	Strongly agree	Strongly agree	Strongly agree	Strongly agree	Strongly agree	Strongly agree	Strongly agree	none	good enough	Strongly Agree	Strongly Agree		none	5	5	5	5	5	5	5	5	5	creative			Strongly Agree	alert	active		1	31	Singapore	0-6 months
Strongly Agree	Strongly Agree	Strongly Agree	Strongly Disagree	Always	Strongly Agree	Strongly agree	Strongly agree	Strongly agree	Strongly agree	Strongly agree	Strongly agree	Strongly agree	Strongly agree		Strongly agree	Strongly agree	Strongly agree	Strongly agree	Strongly agree	Strongly agree	Strongly agree	Strongly agree			Strongly Agree	Strongly Agree	Strongly Agree		5	5	5	5	5	5	5	5	5				Strongly Agree				1	28	United Kingdom	1-2 years
Agree	Agree	Agree	Agree	Often	Agree	Disagree	Agree	Agree	Agree	Disagree	Agree	Agree	Agree	lol	Neutral	Agree	Agree	Agree	Agree	Agree	Agree	Agree	lol	but	Agree	Agree	Agree	olo	4	5	5	5	5	5	5	5	5	lol	but	ok	Agree	lol	then	ok	1	20	United Kingdom	0-6 months
Agree	Agree	Neutral	Disagree	Rarely	Neutral	Agree	Agree	Agree	Agree	Agree	Agree	Agree	Agree	none	Agree	Agree	Agree	Agree	Agree	Agree	Agree	Agree	nnoe	no	Agree	Agree	Agree	no	4	4	4	4	4	4	4	4	4	toys	happy	learning	Agree	learning	laughter	crying	1	20	United Kingdom	6-12 months
Agree	Agree	Agree	Strongly Disagree	Never	Agree	Agree	Agree	Agree	Agree	Agree	Agree	Agree	Agree		Agree	Agree	Agree	Agree	Agree	Agree	Agree	Agree			Agree	Agree			4	4	4	4	4	4	4	4	0	interested			Agree				1	22	United Kingdom	6-12 months
Strongly Agree	Disagree	Neutral	Strongly Disagree	Never	Strongly Agree	Strongly agree	Strongly agree	Strongly agree	Strongly agree	Strongly agree	Strongly agree	Agree	Neutral	n	Strongly agree	Strongly agree	Disagree	Disagree	Strongly agree	Strongly agree	Neutral	Neutral		no	Strongly Agree	Strongly Agree	Neutral	Have a back arrow. I pressed on the wrong one twice	5	5	2	3	5	5	1	2	1	Sensory awareness			Agree				1	36	United Kingdom	2-3 years
	Agree	Agree	Neutral	Sometimes	Neutral	Neutral	Agree	Strongly agree	Agree	Agree	Agree	Agree	Agree	none	Agree	Agree	Agree	Neutral	Agree	Neutral	Agree	Agree	none	no	Agree	Agree	Agree	no	4	4	4	3	4	4	4	4	4	focused			Agree	movement			3	36	United Kingdom	6-12 months
Agree	Agree	Agree	Strongly Disagree	Never	Neutral	Agree	Agree	Agree	Agree	Agree	Agree	Agree	Agree		Agree	Agree	Agree	Agree	Agree	Agree	Agree	Agree	I'm not really sure what is meant by lively at the end of the mood description.		Agree	Agree	Agree	It would have been good to add an option for
																												It would have been good to add an option for my infant is about the same.	5	5	4	5	5	5	4	4	4	Playful			Agree	Hearing	sight		1	29	New Zealand	0-6 months
Agree	Agree	Strongly Agree	Neutral	Sometimes	Agree	Agree	Agree	Agree	Agree	Agree	Agree	Agree	Agree	none	Agree	Agree	Agree	Agree	Agree	Agree	Agree	Agree	none	none all good	Agree	Agree	Agree	none all ok	5	5	5	5	5	5	5	5	5	healthy	happy		Agree	sleeping			1	23	Singapore	1-2 years
Agree	Strongly Agree	Strongly Agree	Disagree	Never	Agree	Agree	Agree	Agree	Agree	Agree	Agree	Agree	Agree		Agree	Agree	Agree	Agree	Agree	Agree	Agree	Agree			Agree	Agree	Agree		4	4	4	4	4	4	4	4	4	Curios			Agree	Development			1	32	United Kingdom	6-12 months
Agree	Agree		Agree	Often	Agree	Agree	Agree	Agree	Agree	Agree	Agree	Agree	Agree	none all are understandable	Agree	Agree	Agree	Agree	Agree	Agree	Agree	Agree	all ok	no all good	Agree	Neutral	Strongly Agree		5	4	5	5	5	4	4	5	5	healthy	good		Agree	health	sleep	feeding	1	23	Singapore	1-2 years
Strongly Agree		Strongly Agree	Strongly Agree	Always	Strongly Agree	Strongly agree	Strongly agree	Strongly agree	Strongly agree	Strongly agree	Strongly agree	Strongly agree	Strongly agree	easy to understand	Strongly agree	Strongly agree	Strongly agree	Strongly agree	Strongly agree	Strongly agree	Strongly agree	Strongly agree	easy to understand	no	Strongly Agree	Strongly Agree	Strongly Agree	no	5	5	5	5	5	5	5	5	5	not enjoying the play			Strongly Agree	coughing			4	37	Singapore	1-2 years
Strongly Agree	Strongly Agree	Agree	Agree	Always	Agree									good	Agree	Strongly agree	Agree	Agree	Neutral	Agree	Strongly agree	Strongly agree	no	no	Strongly Agree	Agree	Agree	no	4	5	4	5	5	5	4	4	5	funhappy	happy	calm	Agree	no	no	no	3	32	United Kingdom	6-12 months
Strongly Agree	Agree	Disagree	Agree	Rarely	Disagree	Neutral	Agree	Neutral	Neutral	Agree	Agree	Agree	Agree	no	Agree	Agree	Agree	Agree	Agree	Agree	Agree	Agree	na	make easier	Neutral	Neutral	Neutral	no	4	4	4	4	4	4	4	4	4	fun			Agree	nutrition			1	39	New Zealand	1-2 years
Strongly Agree	Strongly Agree	Strongly Agree	Disagree	Sometimes	Agree	Strongly agree	Strongly agree	Strongly agree	Strongly agree	Agree	Agree	Agree	Agree	none	Agree	Agree	Agree	Agree	Strongly agree	Strongly agree	Strongly agree	Strongly agree	none	none	Agree	Agree	Strongly Agree	none	4	4	5	5	4	5	5	4	5	happy	stimulatedl	learning	Agree				3	39	United Kingdom	1-2 years
Strongly Agree	Agree	Strongly Agree	Disagree	Always	Neutral	Strongly agree	Strongly agree	Strongly agree	Strongly agree	Agree	Agree	Agree	Agree		Strongly agree	Strongly agree	Strongly agree	Strongly agree	Strongly agree	Strongly agree	Strongly agree	Strongly agree			Agree	Strongly Agree	Strongly Agree		5	5	5	5	5	5	5	4	5				Strongly Agree				3	30	United Kingdom	6-12 months
	Strongly Agree	Strongly Agree	Strongly Agree	Sometimes	Strongly Agree	Strongly agree	Strongly agree	Strongly agree	Strongly agree	Strongly agree	Strongly agree	Strongly agree	Strongly agree	I understood everytrhing					Strongly Disagree	Strongly Disagree	Strongly Disagree	Strongly Disagree	i understood everything	Stooling could	Strongly Agree	Strongly Agree	Strongly Agree	no	5	5	5	5	5	5	5	5	5	well			Neutral	fever	temperature	eating	2	44	United Kingdom	0-6 months
Agree	Agree	Agree	Agree	Never	Neutral	Agree	Agree	Agree	Agree	Agree	Agree	Agree	Agree	none	Agree	Agree	Agree	Agree	Agree	Agree	Agree	Agree	none	none	Agree	Agree	Neutral	none	1	1	1	1	1	1	1	1	1	reaction for			Neutral	none			1	27	United Kingdom	1-2 years
Agree	Agree	Agree	Agree	Sometimes	Agree	Strongly agree	Strongly agree	Strongly agree	Strongly agree	Disagree	Disagree	Disagree	Disagree	The levels were not necessary n my opinion - you could scroll through the options	Agree	Agree	Agree	Agree	Disagree	Disagree	Disagree	Disagree	The descriptions were not necessary - the	make it a scroll down menu for each aspect so you don't have to scroll through each one to get to the desired selection, and you wouldn't need the	Agree	Agree	Agree		4	4	2	4	4	4	3	3	3	Energy			Agree	Cognative ability			2	24	New Zealand	0-6 months
Strongly Agree	Strongly Agree	Agree	Disagree	Always	Neutral	Strongly agree	Strongly agree	Strongly agree	Strongly agree	Strongly agree	Strongly agree	Strongly agree	Strongly agree		Strongly agree	Strongly agree	Strongly agree	Strongly agree	Strongly agree	Strongly agree	Strongly agree	Strongly agree			Strongly Agree	Strongly Agree	Neutral		4	4	4	4	4	4	4	4	4	sucking on toys	clenaing them		Agree				1	23	New Zealand	0-6 months
Agree	Agree	Strongly Agree	Neutral	Never	Neutral	Strongly agree	Agree	Agree	Strongly agree	Strongly agree	Strongly agree	Strongly agree	Strongly agree	n/a	Strongly agree	Strongly agree	Agree	Agree	Strongly agree	Strongly agree	Strongly agree	Strongly agree	n/a		Agree	Strongly Agree	Agree	A 'my infant is the same'	4	5	5	4	5	5	5	5	4	coordination			Agree	communication			5	36	New Zealand	1-2 years
	Neutral																												0	0	0	0	0	0	0	0	0								2	31	New Zealand	6-12 months
Strongly Agree	Strongly Agree	Strongly Agree	Neutral	Rarely	Strongly Agree	Strongly agree	Strongly agree	Strongly agree	Strongly agree	Strongly agree	Strongly agree	Strongly agree	Strongly agree		Strongly agree	Strongly agree	Strongly agree	Strongly agree	Strongly agree	Strongly agree	Strongly agree	Strongly agree			Strongly Agree	Strongly Agree	Strongly Agree		4	4	4	4	4	4	4	4	4	tummy time			Strongly Agree				1	37	New Zealand	0-6 months
Strongly Agree	Strongly Agree	Strongly Agree	Strongly Disagree	Always	Strongly Agree	Strongly agree	Strongly agree	Strongly agree	Strongly agree	Strongly agree	Strongly agree	Strongly agree	Strongly agree	was all clear	Strongly agree	Strongly agree	Strongly agree	Strongly agree	Strongly agree	Strongly agree	Strongly agree	Strongly agree	all was clear	no	Strongly Agree	Strongly Agree	Strongly Agree	no	5	5	5	5	5	5	5	5	5	learning			Strongly Agree	health	happiness		1	26	United Kingdom	1-2 years
Agree	Agree	Agree	Disagree	Sometimes	Agree	Agree	Agree	Agree	Agree	Agree	Agree	Agree	Agree	n/a	Agree	Agree	Agree	Agree	Agree	Agree	Agree	Agree	n/a	n/a	Agree	Disagree	Agree	n/a	1	1	1	1	1	1	1	5	1	mood			Agree				1	26	New Zealand	6-12 months
Agree	Agree	Agree	Strongly Disagree	Never	Disagree										Agree	Agree	Agree	Agree	Agree	Agree	Agree	Agree		Maybe say click to rotate answers	Strongly Agree	Agree	Neutral		5	5	4	4	4	4	4	1	5	imagination			Agree	biting			1	31	New Zealand	1-2 years
Strongly Agree	Agree	Neutral	Agree	Sometimes	Agree	Agree	Agree	Neutral	Agree	Agree	Agree	Agree	Agree	I understand all of them	Agree	Agree	Agree	Neutral	Agree	Agree	Agree	Agree	none	easy	Agree	Neutral	Neutral	easy	0	0	0	0	0	0	0	0	0	happy			Agree	growth			2	42	United Kingdom	6-12 months
Strongly Agree	Agree	Agree	Disagree	Sometimes	Agree	Agree	Agree	Agree	Agree	Agree	Agree	Agree	Agree	-	Agree	Agree	Agree	Agree	Agree	Agree	Agree	Agree	-	-	Agree	Agree	Agree	-	4	4	4	4	4	4	4	4	4				Neutral				3	34	New Zealand	0-6 months
Strongly Agree	Strongly Agree	Agree	Neutral	Never	Neutral	Agree	Strongly agree	Neutral	Strongly agree	Strongly agree	Agree	Disagree	Agree	The term "general discomfort" is too vague.	Agree	Neutral	Agree	Disagree	Agree	Agree	Agree	Disagree	Spitting could be voluntary (for		Agree	Agree	Disagree	The information box for "your infant" should be placed elsewhere on the screen, it was	5	5	3	4	5	5	5	2	4	Alert			Agree	Vision	Hearing		1	35	New Zealand	1-2 years
Neutral	Agree	Agree	Neutral	Sometimes	Agree	Strongly Disagree	Disagree	Neutral	Agree	Neutral	Strongly Disagree	Neutral	Agree	nothing	Neutral	Agree	Neutral	Disagree	Neutral	Neutral	Strongly Disagree	Strongly agree	none	no	Neutral	Agree	Disagree	none	3	3	4	3	1	3	4	4	3	good	stressfree	enjoy	Agree	mental			1	42	Singapore	0-6 months
Strongly Agree	Neutral	Agree	Disagree	Often	Agree	Agree	Agree	Agree	Agree	Agree	Agree	Agree	Agree		Agree	Agree	Agree	Agree	Agree	Agree	Agree	Agree			Neutral	Disagree	Neutral		5	5	3	3	2	2	5	2	5	content			Strongly Agree	eyes			1	24	New Zealand	6-12 months
Agree	Strongly Agree	Agree	Neutral	Never	Neutral	Agree	Strongly agree	Agree	Strongly agree	Neutral	Strongly agree	Agree	Agree	na	Agree	Strongly agree	Strongly agree	Disagree	Agree	Agree	Agree	Agree	none	not clear how to rate	Agree	Agree	Agree	none	5	5	4	4	5	5	5	3	4	palyful			Strongly Agree	movement			1	35	New Zealand	0-6 months
Agree	Agree	Neutral	Disagree	Rarely	Neutral	Agree	Agree	Agree	Agree	Agree	Agree	Agree	Agree	N/A	Agree	Agree	Agree	Agree	Agree	Agree	Agree	Agree	N/A		Agree	Agree	Agree		4	4	1	3	1	2	1	1	0	sharing			Agree				3	44	New Zealand	1-2 years
Strongly Agree	Strongly Agree	Strongly Agree	Strongly Agree	Always	Strongly Agree	Strongly agree	Strongly agree	Strongly agree	Strongly agree	Agree	Agree	Agree	Strongly agree	n/a	Agree	Strongly agree	Agree	Agree	Agree	Strongly agree	Strongly agree	Agree	n/a	no	Strongly Agree	Agree	Strongly Agree	n/a	4	5	3	4	4	5	4	3	1	safe			Neutral	temperature			4	39	New Zealand	0-6 months
Neutral	Neutral	Neutral	Neutral	Rarely	Neutral	Neutral	Agree	Agree	Agree	Agree	Agree	Neutral	Neutral	None	Neutral	Agree	Neutral	Agree	Neutral	Agree	Neutral	Agree	None	None	Neutral	Agree	Neutral	None	3	3	3	4	3	3	3	4	4	Health			Neutral	Cute			1	34	New Zealand	6-12 months
Agree	Agree	Agree	Disagree	Rarely	Neutral	Agree	Agree	Agree	Agree	Agree	Agree	Agree	Agree		Agree	Agree	Agree	Agree	Agree	Agree	Agree	Agree			Agree	Agree	Agree		3	3	3	3	3	3	3	3	3	HAPPY			Agree	MOVEMENT			1	25	New Zealand	1-2 years
Strongly Agree	Strongly Agree	Strongly Agree	Strongly Agree	Always	Strongly Agree	Strongly agree	Disagree	Disagree	Strongly Disagree	Strongly Disagree	Strongly Disagree	Strongly Disagree	Strongly Disagree	no	Strongly Disagree	Disagree	Disagree	Neutral	Strongly Disagree	Strongly Disagree	Disagree	Strongly Disagree	no	no	Strongly Agree	Strongly Agree	Strongly Agree	no	5	5	5	5	5	5	5	5	5				Strongly Agree				2	45	New Zealand	6-12 months
Agree	Agree	Agree	Agree	Sometimes	Neutral	Agree	Agree	Agree	Agree	Agree	Agree	Agree	Agree	I understood the phrases	Agree	Agree	Agree	Agree	Agree	Agree	Strongly agree	Agree	I understood the phrases	no	Neutral	Neutral	Neutral	no	5	5	4	4	5	4	5	3	5	sterilasing toys			Neutral	safe play			3	29	New Zealand	0-6 months
Strongly Agree	Strongly Agree	Strongly Agree	Strongly Disagree	Never	Neutral
Agree	Agree	Agree	Disagree	Rarely	Agree	Agree	Agree	Agree	Agree	Agree	Agree	Agree	Agree		Agree	Agree	Agree	Agree	Agree	Agree	Agree	Agree			Agree	Disagree	Neutral		3	3	3	3	3	3	3	3	3	nil			Neutral	food			3	36	New Zealand	0-6 months
Agree	Agree	Agree	Disagree	Never	Agree	Strongly agree	Strongly agree	Agree	Strongly agree	Agree	Agree	Agree	Agree		Strongly agree	Strongly agree	Strongly agree	Agree	Agree	Agree	Agree	Agree		Rather than having moderate"
																								Rather than having "moderate", "slight" etc it may be better to have a time based description - ie does your baby feed well a) all the time, b) most of the time, c) some times, d) never	Agree	Agree	Agree		4	4	4	4	4	3	4	2	4	movement development			Agree	eye contact	hearing/reactions	weight gain	1	36	New Zealand	0-6 months
Strongly Agree	Strongly Agree	Agree	Disagree	Rarely	Agree	Agree	Strongly Disagree	Agree	Strongly agree	Agree	Agree	Agree	Agree	gassiness	Agree	Agree	Agree	Agree	Agree	Agree	Agree	Agree	wheezing	no	Agree	Agree	Agree	no	4	4	4	4	4	4	4	2	4	fun			Agree	responsiveness			1	27	New Zealand	0-6 months
Agree	Disagree	Disagree	Disagree	Always	Strongly Agree	Neutral	Neutral	Neutral	Neutral
Agree
Agree	Disagree	Disagree	Agree	Sometimes	Neutral	Neutral	Neutral	Neutral	Neutral	Neutral	Neutral	Neutral	Neutral		Neutral	Neutral	Neutral	Neutral	Agree	Agree	Agree	Agree		It didn't quite make sense what I was supposed to do. I clicked on something and it took me straight through to this survey experience questionnaire. I had to close the window down and reopen the initial survey from my email.	Neutral	Disagree	Neutral	More description of the different coloured boxes - I eventually figured it out.	4	4	3	4	3	3	3	1	3	Well Being	Learning to socialise	Imagination	Agree	Communication level	Sociable		2	36	New Zealand	1-2 years
Strongly Agree	Strongly Agree	Agree	Strongly Disagree	Rarely	Agree	Agree	Agree	Agree	Agree	Agree	Agree	Agree	Agree		Agree	Agree	Agree	Agree	Agree	Agree	Agree	Agree		no	Agree	Agree	Agree	no	5	5	5	5	5	5	5	5	4	interested in surrounding items			Strongly Agree				1	26	New Zealand	6-12 months
Agree	Agree	Neutral	Neutral	Never	Neutral	Agree	Agree	Disagree	Agree	Agree	Agree	Neutral	Agree	none - but I think you may need a more specific term than 'uneasiness'	Agree	Agree	Agree	Disagree	Agree	Agree	Agree	Disagree	none	I would change the rotating boxes to drop-downs - that way you can see all the options at once, whereas I scrolled through all the rotations to see all the options before selecting the one that fit best	Neutral	Disagree	Agree	The red and green colours were distracting and meant that I didn't check to see if the other options were different from the ones that I had selected, as I assumed that the highlighted boxes were the only ones that had changed. (Although looking at it now I can see that they indicate that the highlighted option is either better or worse than the ones that I selected for my infant, although this w…	4	4	3	4	5	5	4	1	3	Relates to overall happiness/wellbeing	Finding interest in new things		Agree	General health (cough, blocked nose etc.)
																																						Relates to overall happiness/wellbeing	Finding interest in new things	entertaining themselves or needing to be engaged by another	Agree	General health (cough, blocked nose etc.)	Interactive ability	Neediness (i.e can you put them down, do they cry when you leave the room etc.)	1	23	New Zealand	6-12 months
Agree	Disagree	Disagree	Disagree	Never	Disagree	Disagree	Agree	Agree	Agree	Strongly Disagree	Disagree	Agree	Agree	The sleep 'problems' desribed are not 'problems' but normal infant sleep patterns. Therefore the descriptions are not helpful	Agree	Agree	Disagree	Disagree	Agree	Agree	Disagree	Neutral	Any of the breathing issues are not in the realm of normal and should be	T	Agree	Disagree	Disagree	it is very misleading to compare your baby to another baby. each or individual and on the realm of normal	1	1	1	1	1	1	1	1	1				Disagree	movement	engagement	bonding	2	34	United Kingdom	0-6 months
Neutral	Neutral	Agree	Neutral	Rarely	Neutral	Agree	Agree	Agree	Agree	Strongly agree	Strongly agree	Strongly agree	Strongly agree		Agree	Agree	Agree	Agree	Strongly agree	Strongly agree	Strongly agree	Strongly agree			Neutral	Neutral	Neutral		5	5	5	5	5	5	5	3	5				Strongly Agree				1	25	New Zealand	0-6 months
Agree	Strongly Agree	Agree	Strongly Disagree	Rarely	Agree	Agree	Agree	Agree	Agree	Agree	Agree	Agree	Neutral		Strongly agree	Strongly agree	Strongly agree	Strongly agree	Agree	Agree	Agree	Neutral			Strongly Agree	Strongly Agree	Agree		3	5	3	5	3	3	3	5	3	Actively plays	Moderately plays/interacts	No intrest in play	Agree	Hearing	Vision		3	37	New Zealand	0-6 months
Strongly Agree	Strongly Agree	Agree	Disagree	Sometimes	Strongly Agree	Strongly agree	Strongly agree	Agree	Strongly agree	Strongly agree	Strongly agree	Strongly agree	Strongly agree	nil	Strongly agree	Strongly agree	Strongly agree	Strongly agree	Strongly agree	Strongly agree	Strongly agree	Strongly agree	nil	maybe dont have other pop up after you click on a tab as this can be confusing to other people? Just list them all.	Strongly Agree	Strongly Agree	Agree	maybe say why the different tabs are different colours, some people may not know.	5	5	5	5	5	5	5	5	5	toys	fun	interaction	Strongly Agree	vision			1	22	New Zealand	0-6 months
Agree	Agree	Neutral	Neutral	Often	Neutral	Agree	Agree	Neutral	Agree	Agree	Agree	Agree	Agree	gassiness	Agree	Agree	Agree	Agree	Agree	Agree	Agree	Agree	fussy	none	Agree	Agree	Agree	none	4	4	4	4	4	4	4	4	4	naughty			Agree	breathing	skin	feeding	1	25	Singapore	0-6 months
Agree	Agree	Agree	Agree	Often	Agree	Agree	Agree	Agree	Agree	Agree	Agree	Agree	Agree	nothing everything ok	Agree	Agree	Agree	Neutral	Agree	Agree	Agree	Neutral	nothing everything ok	no	Agree	Agree	Agree	no	4	4	2	4	4	3	4	3	4	teething tools			Agree	stay healthy			1	37	Singapore	6-12 months
Agree	Agree	Neutral	Strongly Agree	Never	Neutral	Strongly agree	Strongly agree	Neutral	Strongly agree	Agree	Agree	Agree	Agree		Strongly agree	Strongly agree	Strongly agree	Strongly agree	Agree	Agree	Agree	Agree		Do not have the rotating boxes as it requires me to keep on clicking on it to see all the options. this takes up too much effort	Agree	Strongly Disagree	Agree		3	4	5	4	4	5	5	1	4	active			Disagree	interaction			1	29	Singapore	1-2 years
Strongly Agree	Neutral	Neutral	Agree	Sometimes	Agree	Neutral	Neutral	Neutral	Neutral	Neutral	Neutral	Neutral	Neutral	I could'nt understand at once what shall i have to do.	Neutral	Neutral	Neutral	Neutral	Neutral	Neutral	Neutral	Neutral	I uderstand it. but took some time	Table	Neutral	Neutral	Neutral	Drop down menu selections	5	5	5	5	5	5	5	5	5	strong			Agree	Brain developmet			2	35	United Kingdom	0-6 months
Strongly Agree	Strongly Agree	Agree	Disagree	Never	Neutral	Strongly agree	Strongly agree	Strongly agree	Strongly agree	Strongly agree	Strongly agree	Strongly agree	Strongly agree		Strongly agree	Strongly agree	Agree	Agree							Agree	Agree	Neutral		4	4	3	3	3	4	3	2	3	reaching milestones			Neutral	varied diet			2	30	New Zealand	1-2 years
Agree	Agree	Neutral	Strongly Disagree	Rarely	Neutral	Agree	Agree	Agree	Agree	Agree	Agree	Agree	Agree	nothing	Agree	Strongly agree	Agree	Agree	Strongly agree	Agree	Agree	Agree	nothing	no	Agree	Agree	Agree	nothing	5	5	5	5	5	5	5	5	5	active			Agree	a			2	32	Singapore	6-12 months
Agree	Agree	Agree	Agree	Sometimes	Agree	Agree	Agree	Agree	Agree	Agree	Agree	Agree	Agree	none	Agree	Agree	Agree	Agree	Agree	Agree	Agree	Agree	none	no	Agree	Agree	Agree	no	4	4	4	4	4	4	4	3	3	coughing			Agree				1	33	New Zealand	0-6 months
Strongly Agree	Strongly Agree	Strongly Agree	Strongly Disagree	Never	Neutral	Strongly agree	Strongly agree	Strongly agree	Strongly agree	Agree	Agree	Agree	Agree	None.	Agree	Agree	Agree	Agree	Agree	Agree	Agree	Agree	None.	Nil.	Strongly Agree	Strongly Agree	Agree	Nil.	5	5	5	5	5	5	5	5	1	Interaction			Neutral	Drinking			1	34	Singapore	2-3 years
Agree	Strongly Agree	Agree	Disagree	Sometimes	Neutral	Agree	Agree	Agree	Agree	Agree	Agree	Agree	Agree		Agree	Agree	Agree	Agree	Agree	Agree	Agree	Agree			Neutral	Agree	Neutral		2	3	2	3	3	2	2	2	2	BLOCKS			Neutral	MENTAL	MOOD		1	35	Singapore	1-2 years
Strongly Agree	Strongly Agree	Strongly Agree	Strongly Disagree	Never	Agree	Agree	Strongly agree	Agree	Strongly agree	Agree	Strongly agree	Agree	Agree	i understood everything being stated	Agree	Agree	Strongly agree	Agree	Agree	Agree	Agree	Agree	i understood everything	no its was simple and easy	Strongly Agree	Agree	Agree	no it was easy to do	0	0	0	0	0	0	0	0	0	interaction			Strongly Agree	physical development			2	31	New Zealand	1-2 years
Neutral	Agree	Disagree	Agree	Never	Neutral	Agree	Agree	Agree	Agree	Disagree	Disagree	Disagree	Disagree	none.	Agree	Agree	Agree	Agree	Disagree	Disagree	Disagree	Strongly Disagree	none	have a reverse button. I have to click through all levels before going back to the normal / default mode.	Neutral	Agree	Disagree	There should be a button to say "my infant is the same".	5	4	4	4	4	4	4	4	4	outdoor play	indoor play		Neutral	mental health			2	39	Singapore	1-2 years
Agree	Strongly Agree	Agree	Disagree	Never	Agree	Strongly agree	Strongly agree	Strongly agree	Strongly agree	Strongly agree	Strongly agree	Strongly agree	Strongly agree	I understood well	Strongly agree	Strongly agree	Strongly agree	Strongly agree	Strongly agree	Strongly agree	Strongly agree	Strongly agree	No problems at all.	I think it is just well written, all is clear.	Strongly Agree	Strongly Agree	Agree	I liked it
Agree	Strongly Agree	Agree	Disagree	Rarely	Agree	Strongly agree	Strongly agree	Strongly agree	Strongly agree	Strongly agree	Strongly agree	Strongly agree	Strongly agree	I understood well	Strongly agree	Strongly agree	Strongly agree	Strongly agree	Strongly agree	Strongly agree	Strongly agree	Strongly agree	No problems at all.	I think it is just well written, all is clear.	Strongly Agree	Strongly Agree	Agree	I liked it how it is	5	5	5	5	5	5	5	5	5	happy baby	safe toys	learning through the play	Agree				2	37	New Zealand	1-2 years
Agree	Neutral	Strongly Disagree	Agree	Never	Neutral	Agree	Agree	Agree	Agree	Agree	Strongly agree	Neutral	Agree		Agree	Agree	Neutral	Neutral	Neutral	Neutral	Neutral	Neutral		rather just let the mother type in what concerns her or have a list to choose from	Strongly Disagree	Strongly Disagree	Disagree	i never got thisat all	3	2	2	2	5	3	4	4	5	hand and eye coordination			Neutral	eye and hand co ord			2	24	New Zealand	1-2 years
Agree	Agree	Agree	Disagree	Rarely	Neutral	Strongly agree	Strongly agree	Strongly agree	Strongly agree	Disagree	Disagree	Disagree	Disagree		Strongly agree	Strongly agree	Agree	Agree	Disagree	Agree	Strongly agree	Disagree			Agree	Disagree	Agree		5	5	5	4	4	4	4	3	5	Physical			Agree				3	36	Singapore	1-2 years
Neutral	Neutral		Neutral	Often		Agree	Agree	Agree	Agree	Neutral	Neutral	Neutral	Neutral		Strongly agree	Agree	Agree	Strongly agree	Agree	Agree	Agree	Agree			Agree	Agree	Agree		3	3	3	3	3	3	3	3	3	safety			Neutral	diet			1	28	Singapore	1-2 years
Agree	Agree	Neutral	Disagree	Sometimes	Agree	Agree	Agree	Agree	Agree	Agree	Agree	Agree	Agree	none	Agree	Agree	Agree	Agree	Agree	Agree	Agree	Agree	none		Agree	Agree	Neutral	none	4	5	5	4	5	5	5	4	5	reaction			Disagree	eyesight	reaction		1	30	Singapore	1-2 years
Neutral	Agree	Agree	Agree	Rarely	Neutral	Agree	Agree	Agree	Agree	Agree	Agree	Agree	Agree		Agree	Agree	Agree	Agree	Agree	Agree	Agree	Agree			Agree	Agree	Agree		4	4	4	4	4	4	4	4	3	Responsive
Neutral	Agree	Agree	Agree	Rarely	Neutral	Agree	Agree	Agree	Agree	Agree	Agree	Agree	Agree		Agree	Agree	Agree	Agree	Agree	Agree	Agree	Agree			Agree	Agree	Agree		4	4	4	4	4	4	4	4	3	Responsive	Active		Agree	Responsive to mother's comments			1	31	Singapore	6-12 months
Agree	Strongly Agree	Agree			Agree	Agree	Agree	Agree	Agree	Agree	Agree	Agree	Agree	None	Agree	Agree	Agree	Agree	Agree	Agree	Agree	Agree	none						5	5	5	5	5	5	5	5	4	Development	Learning	Fun	Agree	Attachments			2	28	New Zealand	0-6 months
Neutral	Neutral	Agree	Agree	Rarely	Neutral	Neutral	Neutral	Neutral	Neutral	Neutral	Neutral	Neutral	Neutral	i understood everything	Agree	Agree	Agree	Agree	Agree	Agree	Agree	Agree	Undertood everything	No	Agree	Agree	Agree	No	3	3	3	3	3	3	3	3	3	Crawling			Agree	Crawling			1	26	New Zealand	1-2 years
Neutral	Neutral	Neutral	Agree	Sometimes	Neutral	Neutral	Agree	Neutral	Agree	Agree	Neutral	Neutral	Neutral	NOTHING	Neutral	Neutral	Agree	Neutral	Neutral	Neutral	Neutral	Neutral	NOTHING	NO	Neutral		Neutral	NO	3	3	3	3	3	3	3	3	3	PAIN			Neutral	PAIN			1	30	Singapore	6-12 months
Agree	Agree	Agree	Agree	Sometimes	Agree	Agree	Agree	Agree	Agree	Agree	Agree	Neutral	Neutral	gassiness	Agree	Agree	Agree	Agree	Agree	Neutral	Agree	Agree			Agree	Agree	Agree	none	4	4	3	4	4	3	3	3	4	play the music	sing to them		Agree	breastfeeding			2	41	Singapore	1-2 years
Agree	Disagree	Neutral	Strongly Agree	Rarely	Neutral	Agree	Agree	Neutral	Agree	Neutral	Neutral	Disagree	Agree	None	Agree	Agree	Agree	Disagree	Agree	Neutral	Neutral	Disagree	spitting? Does this relate to teething? speech?	I didn't understand in the beginning that you had to rotate boxes for answers. Maybe a tick box would have been easier.	Disagree	Disagree	Disagree	I didn't get to complete my infant to another. This Task wasn't working for me.	4	4	3	4	4	3	3	2	3	socialising with other babies	eye and hand co-ordination		Disagree	happy			1	38	New Zealand	1-2 years
Neutral	Disagree	Disagree	Agree	Rarely	Neutral	Agree	Agree	Disagree	Agree	Neutral	Neutral	Neutral	Neutral	nil	Neutral	Neutral	Neutral	Neutral	Neutral	Neutral	Neutral	Neutral	nil	no	Neutral	Neutral	Neutral	no	5	5	5	5	5	5	5	1	5	batting	no focus	bored	Agree	nilniln	nil	nil	1	29	New Zealand	0-6 months
Strongly Agree	Strongly Agree	Agree	Agree	Often	Agree	Agree	Agree	Agree	Agree	Agree	Agree	Agree	Agree		Agree	Agree	Agree	Agree	Agree	Agree	Agree	Agree			Agree	Agree	Agree		4	4	4	4	4	4	4	4	4	inspiring				safety			2	29	Singapore	0-6 months
Strongly Agree	Strongly Agree	Strongly Agree	Strongly Disagree	Never	Agree	Strongly agree	Strongly agree	Strongly agree	Strongly agree	Strongly agree	Strongly agree	Strongly agree	Strongly agree		Strongly agree	Strongly agree	Strongly agree	Strongly agree	Strongly agree	Strongly agree	Strongly agree	Strongly agree			Strongly Agree	Strongly Agree	Strongly Agree		5	5	3	5	3	5	5	1	3	Being active	Taking risks	Developing independent play	Strongly Agree				1	29	New Zealand	1-2 years
Agree	Strongly Agree	Strongly Agree	Strongly Agree	Always	Strongly Agree	Strongly agree	Strongly agree	Strongly agree	Strongly agree	Strongly agree	Strongly agree	Strongly agree	Strongly agree	none	Strongly agree	Strongly agree	Strongly agree	Strongly agree	Strongly agree	Strongly agree	Strongly agree	Strongly agree	none	none	Strongly Agree	Strongly Agree	Strongly Agree	none=)	3	3	3	3	3	3	3	3	3	safety			Strongly Agree	none			1	27	New Zealand	0-6 months
Agree		Agree	Agree							Agree	Agree	Neutral	Agree	nil	Agree	Agree	Agree	Agree	Agree	Agree	Agree	Strongly agree	nil	it might be good to be more detail	Neutral	Agree	Agree	acceptable	5	3	4	4	4	4	4	4	4	relaxing	enjoying	happy	Agree	very important	Important	not important	1	44	Singapore	6-12 months
Agree	Agree	Strongly Disagree	Strongly Agree	Never	Neutral	Agree	Agree	Agree	Agree	Agree	Agree	Agree	Agree		Agree	Agree	Agree	Agree	Agree	Agree	Agree	Agree		to have	Agree	Disagree	Neutral		3	3	3	3	3	3	3	3	3				Agree				1	29	Singapore	6-12 months
Agree	Agree	Agree	Neutral	Sometimes	Agree	Agree	Agree	Agree	Agree	Agree	Agree	Agree	Agree		Agree	Agree	Agree	Agree	Agree	Agree	Agree	Agree			Agree	Neutral	Neutral		4	4	4	4	4	4	4	4	4	mobility			Neutral
Agree	Agree	Agree	Agree	Rarely	Disagree	Agree	Agree	Agree	Neutral	Agree	Disagree	Disagree	Disagree	how to differentiate between moderate and slight	Neutral	Neutral	Neutral	Neutral	Neutral	Neutral	Neutral	Agree	how to differentiate between moderate and slight	no	Agree	Disagree	Agree	no	4	4	4	4	4	4	4	4	4	engaged playing			Agree	activity rate			2	36	Singapore	6-12 months
Strongly Agree	Disagree	Agree	Agree	Rarely	Agree	Agree	Agree	Agree	Agree	Agree	Agree	Agree	Agree	none. all clear.	Agree	Agree	Agree	Agree	Agree	Agree	Agree	Agree	all ok	it was not very clear that we let the options swivel to the one we want to choose. I accidentally pressed Next before I finished selecing for the other questions.	Agree	Agree	Agree	all good	5	5	5	5	5	5	5	2	4	happy child			Agree	responsiveness			2	38	Singapore	2-3 years
Strongly Agree	Strongly Agree		Disagree	Sometimes	Neutral	Strongly agree	Strongly agree	Agree	Strongly agree	Strongly agree	Strongly agree	Strongly agree	Strongly agree	there were no phrases i could not understand.	Strongly agree	Strongly agree	Strongly agree	Agree	Strongly agree	Agree	Agree	Strongly agree		no suggestions, all are fine	Agree	Agree	Agree		5	5	5	5	5	5	5	5	5	active			Agree	eye degree			2	21	Singapore	1-2 years
Agree	Agree
Agree	Agree	Agree	Neutral	Sometimes	Neutral	Agree	Agree	Agree	Agree	Agree	Agree	Agree	Agree		Agree	Agree	Agree	Agree	Agree	Agree	Agree	Agree			Agree	Agree	Neutral		4	4	4	4	4	4	4	4	4	active							1	25	Singapore	1-2 years
Strongly Agree	Strongly Agree	Strongly Agree	Agree	Never	Neutral	Agree	Agree	Agree	Agree	Agree	Agree	Agree	Agree	none	Agree	Agree	Agree	Agree	Agree	Agree	Agree	Agree	none	no	Agree	Agree	Agree	no	4	4	4	4	4	4	4	4	4	Active	fast motion		Agree	no			2	34	Singapore	1-2 years
Strongly Agree	Neutral	Disagree	Agree	Always	Strongly Agree	Agree	Agree	Strongly Disagree	Strongly agree	Neutral	Neutral	Strongly Disagree	Neutral	no general discomfo	Agree	Agree	Agree	Disagree	Neutral	Strongly agree	Agree	Disagree	i dont think spitting is the right word to use	make it more simpl	Agree	Agree	Strongly Agree	make it simple,less aff	5	5	3	5	5	5	3	1	1	playing well			Strongly Agree	poop color			1	26	Singapore	0-6 months
Agree	Agree	Disagree	Strongly Agree	Always	Strongly Agree	Agree	Agree	Disagree	Agree	Agree	Agree	Neutral	Agree	no general discomfort is ambigue	Agree	Agree	Agree	Disagree	Agree	Agree	Agree	Disagree	i dont think spitting is the right word to use	make it simple	Agree	Agree	Strongly Agree		5	5	1	5	5	5	5	1	3	playful			Strongly Agree				1	26	Singapore	0-6 months
Agree	Agree	Agree	Disagree	Sometimes	Neutral	Strongly agree	Agree	Agree	Agree	Agree	Agree	Agree	Agree	Nil	Agree	Agree	Agree	Agree	Agree	Agree	Agree	Agree	Nil	nil	Agree	Disagree	Agree	Nil	0	0	0	0	0	0	0	0	0	active	quite		Agree				2	35	Singapore	6-12 months
Agree	Agree
Agree	Agree	Agree	Neutral	Sometimes	Neutral	Agree	Agree	Agree	Agree	Agree	Agree	Agree	Agree	Clear	Agree	Agree	Agree		Agree	Strongly agree	Agree	Agree	Clear	None	Agree	Agree
Strongly Disagree	Strongly Agree	Strongly Agree	Strongly Disagree	Never	Agree	Strongly Disagree	Strongly Disagree	Strongly Disagree	Strongly Disagree	Strongly Disagree	Strongly Disagree	Strongly Disagree	Strongly Disagree		Strongly Disagree	Strongly Disagree	Strongly Disagree	Strongly Disagree	Strongly Disagree	Strongly Disagree	Strongly Disagree	Strongly Disagree			Agree	Agree	Agree		5	5	5	5	5	5	5	5	5				Strongly Agree				1	27	Singapore	6-12 months
Strongly Disagree	Agree	Agree	Neutral	Sometimes	Neutral	Agree	Agree	Agree	Agree	Agree	Agree	Agree	Agree	NIL	Agree	Agree	Agree	Agree	Agree	Agree	Agree	Agree	NIL	NIL	Agree	Agree	Neutral	NIL	5	5	5	5	5	5	5	5	5	INITIATIVE
Agree	Agree	Agree	Neutral	Sometimes	Neutral	Agree	Agree	Agree	Agree	Agree	Agree	Agree	Agree	NIL	Agree	Agree	Agree	Agree	Agree	Agree	Agree	Agree	NIL	NIL	Agree	Agree	Neutral	NIL	5	5	5	5	5	5	5	5	5	INITIATIVE	CREATIVE	INDEPENDENT	Agree	FEEDING	MOOD	STOOL	2	33	Singapore	0-6 months
Agree	Strongly Agree	Neutral	Disagree	Rarely	Agree	Agree	Agree	Agree	Agree	Strongly agree	Strongly agree	Strongly agree	Strongly agree	none					Neutral	Neutral	Agree	Agree	none	no	Strongly Agree	Neutral	Agree	no	5	5	5	5	5	5	5	5	5	happy			Strongly Agree	interaction			1	29	Singapore	6-12 months
Agree	Agree	Agree	Agree	Often	Agree	Agree	Agree	Agree	Agree	Agree	Agree	Agree	Agree	Nil	Agree	Agree	Agree	Agree	Agree	Agree	Agree	Agree	Nil	Nil	Agree	Agree	Agree	Nil	4	4	4	4	4	0	4	4	4	Fun			Agree				1	31	Singapore	0-6 months
Strongly Agree	Strongly Agree	Strongly Agree	Strongly Agree	Often	Strongly Agree	Strongly agree	Strongly agree	Strongly agree	Strongly agree	Strongly agree	Strongly agree	Strongly agree	Strongly agree	all are clear					Strongly agree	Strongly agree	Strongly agree	Strongly agree			Strongly Agree	Strongly Agree	Agree		5	5	5	5	5	5	3	3	2	active			Neutral	noisyness	active		1	26	Singapore	6-12 months
Agree	Agree	Agree	Disagree	Sometimes	Agree	Agree	Agree	Agree	Agree	Agree	Agree	Agree	Agree		Agree	Agree	Agree	Agree	Agree	Agree	Agree	Agree		It is well presented.	Agree	Agree	Agree		5	5	5	5	5	5	4	5	5	mobility			Neutral	Active			3	36	Singapore	1-2 years
Strongly Agree	Agree	Strongly Agree	Agree	Often	Neutral	Agree	Neutral	Neutral	Neutral	Neutral	Neutral	Neutral	Agree		Neutral	Agree	Neutral	Agree	Neutral	Agree	Agree	Neutral			Agree	Neutral	Agree		4	4	4	4	4	4	4	3	4				Agree				1	32	Singapore	1-2 years
Strongly Agree	Strongly Agree	Strongly Agree	Strongly Disagree	Rarely	Strongly Agree	Strongly agree	Strongly agree	Strongly agree	Strongly agree	Strongly agree	Strongly agree	Strongly agree	Strongly agree	none	Strongly agree	Strongly agree	Strongly agree	Strongly agree	Strongly agree	Strongly agree	Strongly agree	Strongly agree	none	add in more asp	Strongly Agree	Strongly Agree		none	5	5	5	5	5	5	5	1	5	laugh	smile		Strongly Agree	nil			4	32	Singapore	0-6 months
Neutral		Neutral	Neutral	Sometimes	Neutral	Neutral	Neutral	Neutral	Neutral	Neutral	Neutral	Neutral	Neutral	cas	Neutral	Neutral	Neutral	Neutral	Neutral	Neutral	Neutral	Neutral	weFE	nope	Neutral	Neutral	Neutral	nope	3	3	3	3	3	3	3	3	3	fDFv			Neutral	vds			1	30	Singapore	1-2 years
Neutral	Agree	Agree	Agree	Rarely	Neutral	Neutral	Agree	Agree	Neutral	Neutral	Agree	Agree	Agree	NA	Agree	Agree	Agree	Agree	Neutral	Agree	Neutral	Neutral	na	nil	Agree	Agree	Agree	nil	5	5	4	4	3	4	3	3	3	TV			Agree	eyes			2	41	Singapore	0-6 months
Agree	Agree	Agree	Agree	Sometimes	Agree	Agree	Agree	Agree	Agree	Agree	Agree	Agree	Agree	NIL	Agree	Agree	Agree	Agree	Agree	Agree	Agree	Agree	NIL		Agree	Agree	Agree	NIL	5	5	5	5	5	5	5	5	5	Motor skills			Agree	Speech			1	32	Singapore	1-2 years
Strongly Agree	Strongly Agree	Strongly Agree	Strongly Disagree	Never	Strongly Agree	Strongly agree	Strongly agree	Strongly agree	Strongly agree	Strongly agree	Strongly agree	Strongly agree	Strongly agree		Strongly agree	Strongly agree	Strongly agree	Strongly agree	Strongly agree	Strongly agree	Strongly agree	Strongly agree		no. All is good and understandable.	Strongly Agree	Strongly Agree	Strongly Agree		5	5	5	5	5	5	5	5	5	being active
Strongly Agree	Strongly Agree	Strongly Agree	Strongly Disagree	Never	Strongly Agree	Strongly agree	Strongly agree	Strongly agree	Strongly agree	Strongly agree	Strongly agree	Strongly agree	Strongly agree		Strongly agree	Strongly agree	Strongly agree	Strongly agree	Strongly agree	Strongly agree	Strongly agree	Strongly agree			Strongly Agree	Strongly Agree	Strongly Agree		5	5	5	5	5	5	5	5	5	active playing			Strongly Agree	weight			1	25	Singapore	6-12 months
Strongly Agree	Strongly Agree	Strongly Agree	Disagree	Never	Agree	Strongly agree	Strongly agree	Strongly agree	Strongly agree	Strongly agree	Strongly agree	Strongly agree	Strongly agree		Strongly agree	Strongly agree	Strongly agree	Strongly agree	Strongly agree	Strongly agree	Strongly agree	Strongly agree			Strongly Agree	Neutral	Strongly Agree		5	5	5	5	5	5	5	5	5	finger licking			Agree	mood			3	37	Singapore	6-12 months
Neutral	Neutral	Agree	Agree	Sometimes	Agree	Agree	Agree	Agree	Agree	Agree	Agree	Agree	Agree	NIL	Agree	Agree	Agree	Agree	Agree	Agree	Agree	Agree	NIL	N.A.	Neutral	Neutral	Agree	NA	3	3	3	3	3	3	3	3	3	Active			Neutral	NA			1	30	Singapore	1-2 years
Agree	Agree	Agree	Disagree	Rarely	Neutral	Agree	Agree	Agree	Agree	Agree	Agree	Agree	Agree	completely disturbed sleep					Agree	Agree	Agree	Agree	cracked	how to tell if newborn is happy	Agree	Agree	Agree	hard to judge if one is fussy	3	4	3	4	3	5	2	3	1	attentive			Strongly Disagree	jaundice			1	31	Singapore	0-6 months
Agree	Agree	Agree	Strongly Agree	Sometimes	Neutral	Neutral	Agree	Agree	Strongly agree	Agree	Neutral	Neutral	Strongly agree	-	Strongly agree	Strongly agree	Neutral	Strongly agree	Neutral	Strongly agree	Strongly agree	Neutral	-	instead of turning options, why not just do it in MCQ form	Agree	Disagree	Neutral	Comparison is confusing	4	3	2	2	3	5	4	2	2	Stamina			Agree	mood			1	18		1-2 years
Strongly Agree	Strongly Agree	Disagree	Neutral	Never	Neutral	Agree	Agree	Agree	Agree	Disagree	Agree	Disagree	Disagree	Feeding varies from pureed/solid/breastfeeding/formula, so it's understandable if there are 4levels to be rated for feeding. But the other more general categories like stooling or discomfort, having 4levels
Agree	Agree	Disagree	Neutral	Rarely	Neutral	Agree	Agree	Agree	Agree	Disagree	Agree	Disagree	Disagree	Feeding varies from breastfeeding, formula, pureed,solids, etc so having 4levels is understandable. But the other more general categories like stooling or discomfort, having 4levels is too much to judge accurately. A child either is comfortable, not that comfortable, or completely uncomfortable. This comment page is proceeding to next by itself every 30seconds as i type, it's very difficult to co…	Neutral	Neutral	Neutral	Neutral	Agree	Agree	Agree	Agree		The rotating buttons were very confusing. There was no guide to indicate i must click to rotate, and how many times i can rotate before it goes back to the first selection	Agree	Agree	Neutral	your infant information is not really relevant although a good reference. i can't think of any mother would forget how their infants were/ how they rated their infants	4	4	3	4	4	4	4	4	4	if a child is healthy they will be active	playing	get curious.. etc	Agree	growth of the child	whether they are underweight or overfed.	food consumption of/given to the child	2	32	Singapore	6-12 months
